# Supplementary material for: Activation of PKA via asymmetric allosteric coupling of structurally conserved cyclic nucleotide binding domains
Source: Nat Commun. 2019 Sep 4;10:3984. doi: 10.1038/s41467-019-11930-2 (PMC6726620; doi:10.1038/s41467-019-11930-2)
Supplement: Supplementary file 8 — Source Data [file 41467_2019_11930_MOESM8_ESM.xlsx]

## Sheet: Figure 1a
Figure 1a
2QCS	https://files.rcsb.org/download/2QCS.pdb
1RGS	https://files.rcsb.org/download/1RGS.pdb

## Sheet: Figure 2a-d
Figure 2a-d
Type I CNB-A apo			Type I CNB-A bound			Type II CNB-A bound			Type I CNB-B apo			Type I CNB-B bound			Type II CNB-B bound
Force (pN)	Extension (nm)		Force (pN)	Extension (nm)		Force (pN)	Extension (nm)		Force (pN)	Extension (nm)		Force (pN)	Extension (nm)		Force (pN)	Extension (nm)
15.152	4.08243		15.0077	17.0653		18.6858	20.9772		12.8686	2.81314		23.1939	7.8203		30.4655	14.7337
13.7286	4.69369		16.2612	19.3467		19.0646	22.6504		11.956	3.19967		23.0334	8.07075		28.7328	14.7438
13.3971	4.72324		16.4744	20.0118		18.7421	20.8328		14.8018	3.3349		24.6362	8.42236		29.8309	14.7634
16.8831	4.73948		16.4704	19.9141		18.9518	21.434		13.0189	3.36521		24.0069	8.42521		32.3403	14.779
16.8617	4.75557		16.4748	19.8943		18.987	21.5503		13.4731	3.4725		23.3789	8.68693		28.3872	14.793
14.9648	4.78627		16.0855	16.7612		18.9234	21.1773		14.6898	3.47437		20.3968	8.71331		32.0543	14.8214
18.5997	4.79385		16.9197	19.858		19.0415	21.6899		14.8214	3.62136		19.0935	8.83657		30.9921	14.8519
16.7834	4.86619		16.4837	17.7422		19.0525	21.6404		16.1326	3.6887		20.882	8.96761		27.5972	14.882
15.5345	4.91479		16.4681	17.2415		19.132	21.9478		12.7818	3.76868		25.4606	9.0891		31.04	14.8859
15.2109	4.94757		17.0242	19.0797		18.8332	20.5534		13.7361	3.89083		22.5789	9.25367		29.5129	14.9608
15.814	4.99213		16.3808	16.6098		19.242	22.3732		13.59	4.11575		22.1771	9.2758		28.7123	14.9856
16.7583	5.01035		17.4914	20.6817		18.3606	18.6901		17.2015	4.17112		22.7664	9.28621		29.0482	14.9976
16.8677	5.059		17.6098	21.1621		19.2401	22.3244		17.0445	4.28805		23.3289	9.40665		28.9795	15.0451
15.3007	5.09418		17.3079	19.4954		19.3021	22.6145		15.3794	4.39828		23.0502	9.43567		28.9935	15.0582
15.9404	5.17849		17.7021	20.9365		19.1564	21.7768		17.632	4.59815		26.103	9.50784		26.7811	15.0588
16.119	5.24916		17.1299	18.4404		19.1107	21.5138		17.7719	4.64783		24.2346	9.55894		30.713	15.0619
16.1589	5.28179		17.591	20.2316		18.954	20.8133		17.0239	4.72534		27.3672	9.64064		30.784	15.0837
19.0032	5.29741		17.3534	19.1172		19.2272	21.937		18.8532	4.74129		23.9857	9.65911		31.3113	15.0962
18.2258	5.34575		17.5694	19.9964		19.4009	22.6776		15.2042	4.76116		26.3306	9.74781		30.333	15.108
15.8142	5.41267		17.684	20.4645		19.2345	21.8548		19.2056	4.76943		22.4745	9.88239		30.9231	15.1128
16.4933	5.48979		16.9291	17.4523		19.1232	21.349		16.0342	4.77429		25.6071	9.88691		30.2373	15.1213
19.5632	5.54344		16.3962	15.7599		19.4089	22.5968		15.8904	4.82792		25.6059	9.98062		30.8261	15.1913
18.6023	5.58581		17.7118	20.4313		19.2158	21.664		17.3812	4.87839		24.2224	10.046		31.865	15.2532
19.2992	5.59463		17.9314	21.3787		19.3531	22.0915		19.367	4.89879		24.8075	10.0466		29.815	15.3111
18.1997	5.61161		16.0707	14.7724		19.3774	22.1562		19.7206	4.90087		27.1213	10.0771		28.7867	15.3145
16.1144	5.61421		16.0892	14.817		19.1233	20.962		17.0142	4.91323		26.4878	10.0953		28.994	15.3161
19.8233	5.62564		17.3237	18.5125		19.4672	22.4855		20.0664	4.94529		28.5436	10.116		29.8065	15.3224
18.3379	5.65094		17.4357	18.9138		19.4644	22.3178		17.2383	4.98514		22.7108	10.1345		32.5662	15.3281
17.3994	5.66183		17.5014	19.0969		19.0654	20.469		18.7582	4.99063		28.2531	10.159		30.3326	15.41
16.8255	5.66239		17.4487	18.8867		19.0666	20.4272		17.9874	5.0023		24.6705	10.1833		29.7415	15.4326
17.5123	5.68309		16.716	16.2846		19.1512	20.6805		16.3933	5.00885		25.6159	10.189		31.2211	15.4583
15.1762	5.71996		17.8719	20.4703		19.43	21.8759		19.8078	5.02484		24.5202	10.2069		31.1664	15.4657
19.2515	5.72596		17.7791	20.0466		19.3378	21.4385		20.1988	5.04634		26.1921	10.211		32.3443	15.4804
18.9559	5.72953		17.571	19.1874		18.8445	19.399		20.2831	5.05357		24.919	10.2268		31.234	15.4836
18.1287	5.73333		16.8686	16.661		19.4924	22.083		17.4438	5.0866		25.0438	10.235		30.2727	15.4953
19.7456	5.79513		17.7381	19.3816		19.4836	22.0139		17.7047	5.09149		23.4385	10.2464		29.1035	15.5782
19.5911	5.80604		17.6218	18.8533		19.4338	21.7472		18.3427	5.16769		26.9017	10.2504		31.3997	15.6374
18.8819	5.87056		17.6626	18.9031		19.2911	21.0678		18.5071	5.17923		26.322	10.3119		30.522	15.6855
17.13	5.89094		16.34	14.6287		19.1904	20.5656		18.5427	5.18813		25.0518	10.3293		29.4012	15.7068
18.7091	5.92152		18.1867	20.7255		19.6423	22.5422		19.798	5.19858		25.52	10.3391		30.4311	15.7197
19.3158	5.96617		18.0436	20.0961		19.4132	21.4805		20.5474	5.25499		24.6061	10.3447		29.566	15.7232
18.2531	6.00715		18.0925	20.2766		19.3837	21.2952		18.3106	5.28712		24.6364	10.3592		29.5424	15.7315
18.0129	6.01165		17.9298	19.5313		19.5656	22.0823		17.3482	5.35299		25.9325	10.3671		29.1629	15.7459
16.2487	6.07001		17.7718	18.9044		19.4375	21.4202		20.6633	5.37688		25.4112	10.3762		28.7782	15.7631
16.6979	6.09051		17.8946	19.2882		19.4977	21.6594		19.1549	5.39732		25.6246	10.3774		32.5653	15.8031
18.2318	6.10448		18.0949	20.0756		19.4281	21.344		20.3279	5.41266		25.9911	10.3856		30.6137	15.8249
16.7022	6.11118		17.8789	19.2008		19.55	21.8763		18.4085	5.419		24.0832	10.3856		28.762	15.8287
21.4672	6.19314		18.1596	20.3366		19.4766	21.5323		18.2113	5.49293		26.2166	10.4124		32.6764	15.8749
22.2051	6.2117		17.3261	17.2133		19.1182	20.0134		19.8238	5.49689		22.2258	10.4292		30.4004	15.8795
18.4469	6.24819		17.9697	19.5323		19.4226	21.2157		19.8176	5.4975		21.7246	10.4889		29.1888	15.9047
17.2504	6.25099		16.7811	15.5387		19.407	21.1424		20.0248	5.52069		25.5106	10.5026		31.8648	15.9543
20.0206	6.28719		17.6946	18.2644		19.8132	22.9759		18.5159	5.52437		25.6873	10.5094		29.7709	15.9843
18.4935	6.30667		18.0346	19.3856		19.5619	21.7904		22.0641	5.55934		26.7944	10.523		30.477	15.985
19.331	6.31289		18.0146	19.1011		19.1391	20.0059		19.5747	5.55954		25.08	10.5383		31.2362	15.999
20.711	6.36996		18.1858	19.7253		19.4459	21.2703		21.3912	5.57074		24.119	10.5429		32.3681	16.0374
19.211	6.3802		18.1914	19.6994		19.7131	22.4734		18.9864	5.5767		26.2193	10.5568		30.2853	16.0424
19.3578	6.44412		17.297	16.5229		19.3475	20.827		17.7664	5.58605		21.1734	10.5926		33.2787	16.0624
18.8533	6.49214		18.1471	19.4486		19.5876	21.8508		20.849	5.59612		23.5377	10.6043		29.7016	16.0923
17.9933	6.51308		17.962	18.7346		19.5554	21.546		20.6371	5.59765		24.6288	10.6221		32.0548	16.0943
18.6992	6.51443		17.8309	18.2018		19.4519	21.0635		18.1831	5.59793		22.2243	10.6393		30.826	16.1118
18.6774	6.51847		18.2924	19.924		20.1099	24.1657		22.0285	5.60531		24.8391	10.6519		29.4159	16.1907
19.4736	6.568		17.7893	17.9522		19.676	22.0273		19.4678	5.63102		26.3962	10.6547		30.3809	16.2018
20.11	6.57719		16.1872	13.4808		19.6459	21.8864		21.8409	5.64178		24.266	10.6756		30.8282	16.2023
17.4	6.5802		18.1189	19.0723		19.3353	20.5156		21.3166	5.65185		22.6043	10.68		29.7864	16.2256
20.3147	6.58479		18.2632	19.6166		19.4165	20.8463		20.6685	5.67605		23.0471	10.7157		31.3629	16.2272
22.3191	6.59236		18.2407	19.5146		19.5819	21.5468		17.6368	5.67791		28.165	10.722		30.9073	16.2277
19.003	6.60348		18.266	19.5871		19.6262	21.7376		18.8812	5.69072		24.0656	10.7241		30.6775	16.2322
20.9298	6.60576		18.2361	19.4418		19.4498	20.9663		16.9517	5.6937		24.5211	10.7372		30.4266	16.2446
20.1178	6.62021		18.456	20.3206		19.5794	21.515		22.5744	5.69375		26.9242	10.7377		30.0771	16.2616
21.7363	6.62973		17.9455	18.3271		19.4544	20.9185		20.728	5.71617		28.8278	10.7445		30.81	16.2706
18.4033	6.63071		18.0025	18.453		18.9693	18.9858		21.4239	5.73225		28.8665	10.7552		31.9733	16.2809
20.9494	6.65578		18.4316	20.0841		19.477	20.9397		19.1738	5.73394		25.8757	10.7603		29.6442	16.2911
17.9409	6.661		18.2294	19.2254		19.4545	20.8388		21.1382	5.73504		26.1107	10.765		29.2653	16.2957
21.2538	6.6875		18.3549	19.7063		19.5866	21.3966		18.3412	5.74601		23.2365	10.776		31.6044	16.3216
22.0172	6.70219		17.8973	17.9756		19.8684	22.6762		22.2273	5.75471		25.8049	10.7796		31.344	16.3366
17.6847	6.72161		18.5605	20.4888		19.6571	21.6988		20.2181	5.75815		23.8714	10.7804		32.798	16.3466
22.6756	6.72461		18.3149	19.4598		19.7658	22.1094		20.5529	5.75867		25.1858	10.7847		32.7712	16.3631
19.9425	6.72818		17.5845	16.8967		19.5653	21.2111		19.5357	5.7664		27.4063	10.7868		30.9478	16.3644
19.3552	6.73049		18.5013	20.1757		19.7696	22.0909		20.0086	5.77973		25.053	10.8122		32.3651	16.38
22.0617	6.73407		18.1654	18.7217		19.4543	20.7103		18.5136	5.82512		28.6481	10.8243		31.1541	16.3819
20.4507	6.73469		18.4849	19.8779		19.4582	20.731		21.9083	5.83409		26.4904	10.8786		33.3808	16.3956
17.6917	6.74757		18.3412	19.2926		19.3427	20.2594		18.0138	5.85149		26.2067	10.8947		31.495	16.4161
20.7539	6.75775		18.5742	20.2227		19.6865	21.7016		22.5331	5.89428		24.5095	10.8996		29.106	16.4481
19.1335	6.77032		18.4346	19.6135		19.9912	23.0805		21.0283	5.89457		26.5407	10.9124		30.528	16.4525
23.2973	6.83578		18.2107	18.6902		19.7087	21.7574		20.8568	5.89984		22.1831	10.9313		31.8347	16.4528
21.7379	6.87743		17.9248	17.6608		19.7846	22.0101		21.0971	5.90523		27.4427	10.9434		32.015	16.4637
20.2022	6.88669		18.2789	18.8596		19.518	20.783		20.2981	5.91881		24.2336	10.9633		30.9716	16.4724
19.723	6.91071		18.4269	19.4081		19.693	21.5059		19.9573	5.92489		25.6244	10.9728		31.2977	16.4846
21.0459	6.91124		18.7532	20.7235		19.3926	20.2092		21.8835	5.92991		26.244	10.9861		29.5964	16.4976
19.8538	6.91713		17.4477	16.0816		19.6159	21.1177		19.5499	5.93135		27.101	10.9996		30.2014	16.5159
19.7938	6.95306		18.4039	19.2036		19.495	20.6022		20.548	5.93316		23.4445	11.0011		31.2707	16.5484
20.1007	6.95732		18.1656	18.3191		19.6792	21.3652		20.8624	5.93507		24.5692	11.0034		30.5155	16.5485
20.4639	6.96244		18.2092	18.4111		19.6791	21.302		18.8519	5.97406		26.7652	11.0215		30.1241	16.5537
19.8433	6.9815		18.3093	18.7479		19.8592	22.0718		21.4891	5.99391		25.0552	11.0391		32.8195	16.5559
21.7659	6.9881		18.11	17.9186		19.6523	21.15		20.0505	5.99653		25.4884	11.0406		30.1676	16.5613
19.7809	7.00457		18.4834	19.1638		19.4666	20.3557		19.3045	6.00245		28.23	11.0526		31.8219	16.5688
21.5876	7.01434		18.3109	18.5176		19.3836	20.0154		20.942	6.00478		25.4992	11.0607		32.0676	16.5794
19.705	7.02032		18.602	19.4186		19.8639	22.0046		19.975	6.00698		26.6526	11.0631		32.7561	16.5806
20.3157	7.02453		18.145	17.7835		19.7297	21.3974		20.4746	6.01583		24.5814	11.0689		31.695	16.5908
20.4812	7.0449		18.7453	19.9599		19.7619	21.5166		21.7718	6.04096		24.9298	11.0727		32.7123	16.5925
20.9265	7.05025		18.7723	20.0303		19.8064	21.7048		20.6341	6.05089		22.57	11.0774		30.7339	16.6279
22.8586	7.05025		18.3336	18.264		19.6971	21.2234		21.3099	6.05855		26.0139	11.0874		29.996	16.6488
19.9699	7.05256		17.9247	16.9009		19.6171	20.8624		19.1063	6.06299		23.0647	11.0975		31.7916	16.6842
18.3814	7.05898		18.2073	17.8013		19.6608	21.011		22.8467	6.06727		27.932	11.113		32.9337	16.6883
18.6814	7.05927		18.4577	18.6316		19.8427	21.7974		22.7118	6.06736		26.5942	11.1181		31.7667	16.6944
19.0888	7.06794		18.3988	18.4035		19.8638	21.7822		20.8798	6.07724		26.3421	11.1183		33.3187	16.7181
17.3394	7.07171		18.8451	20.0582		19.8779	21.8156		20.353	6.09543		23.8593	11.1205		32.2215	16.7368
20.4735	7.08108		18.6554	19.275		19.5335	20.3501		21.5137	6.0962		24.9689	11.1315		33.3396	16.7385
17.3248	7.08927		17.4682	15.4863		19.662	20.8559		20.2547	6.10653		26.2202	11.1386		31.9212	16.7441
20.0373	7.10035		18.2679	17.8574		19.8296	21.5672		21.8747	6.11078		27.2954	11.1387		32.0255	16.7549
16.7341	7.10549		18.3152	17.9848		19.3245	19.4959		21.2493	6.11113		27.5014	11.1392		31.4283	16.7653
19.8661	7.12762		18.0158	16.9733		19.9009	21.836		18.8281	6.11215		26.7167	11.1407		30.7779	16.7841
21.2722	7.12928		18.6246	19.0206		19.938	21.9554		22.5402	6.12905		28.8557	11.1424		30.7493	16.7847
23.1573	7.15166		18.9802	20.3945		19.6155	20.5475		17.7251	6.14138		24.3288	11.1468		31.2717	16.7937
19.152	7.16208		18.397	18.1914		19.6361	20.4703		20.0316	6.14177		23.558	11.149		30.28	16.8181
19.3426	7.16598		18.6779	19.1253		19.8529	21.3656		23.1451	6.1689		26.2416	11.1575		32.7042	16.8321
22.7855	7.16686		17.5524	15.5396		19.814	21.1481		22.0106	6.16989		23.0236	11.1601		29.1325	16.8388
20.993	7.17165		18.5488	18.6134		19.7223	20.7472		20.5427	6.17326		29.2712	11.1641		30.9423	16.848
21.0736	7.17681		18.8577	19.7587		19.4795	19.776		22.9335	6.17514		27.4686	11.1682		33.2559	16.8682
20.8163	7.18616		18.5595	18.6238		19.5019	19.8575		23.0588	6.17932		25.808	11.1886		29.9234	16.8934
20.7534	7.1896		18.439	18.1938		19.806	21.047		21.4632	6.1808		24.4033	11.2036		31.1367	16.9019
20.0837	7.21193		17.8699	16.371		19.5255	19.8906		21.4296	6.18866		26.4214	11.2258		29.6943	16.9166
20.5867	7.21723		18.7597	19.2984		19.879	21.2955		19.3742	6.1898		27.8211	11.2312		33.0995	16.933
18.6326	7.22017		18.9285	19.9306		19.8732	21.2671		21.1812	6.19246		28.107	11.2394		33.1281	16.9454
21.3128	7.24233		17.6295	15.6633		19.8344	21.1058		23.0092	6.19436		20.8753	11.2418		31.08	16.9475
21.3	7.25242		18.702	19.0485		19.9261	21.4811		20.5283	6.20932		26.0565	11.2488		28.7255	16.9524
20.8024	7.25709		18.6204	18.7368		19.7568	20.7528		22.5025	6.21251		27.5345	11.2544		33.6758	16.9924
20.2974	7.26946		18.7139	19.045		20.0219	21.8443		22.2892	6.2269		26.2547	11.2633		32.4161	17.0088
20.7672	7.30507		17.805	16.1029		19.8166	20.9454		20.971	6.23857		27.4664	11.264		31.3514	17.0699
21.6782	7.30944		18.7954	19.3268		19.7072	20.4872		22.9	6.24752		23.5329	11.2646		30.1624	17.0702
20.1564	7.31076		18.9937	20.0803		20.0804	22.068		22.7266	6.26266		27.137	11.2689		30.1624	17.0702
20.5217	7.31815		18.7986	19.236		19.846	21.0524		20.1863	6.26378		27.8476	11.2698		31.2673	17.0905
21.06	7.31881		17.837	16.091		19.3025	18.9508		20.6183	6.26639		24.4829	11.2786		30.7705	17.0995
22.1372	7.32323		18.4677	18.0274		19.7778	20.7398		20.1845	6.26797		24.9089	11.2811		32.8039	17.131
20.9629	7.32587		18.8085	19.235		20.201	22.5805		23.0043	6.27917		26.198	11.2812		29.4988	17.1312
21.306	7.32846		18.7124	18.8699		19.9151	21.2924		20.3793	6.3083		29.3468	11.2813		33.3571	17.1433
21.5462	7.32853		18.8697	19.4311		19.7203	20.4837		23.2341	6.31132		25.2563	11.2912		31.924	17.1591
19.9587	7.35321		18.4118	17.8036		19.9034	21.2255		20.1581	6.31607		22.8857	11.306		30.6909	17.1681
19.2463	7.35652		19.0137	19.9783		18.9618	17.7548		21.2254	6.32192		26.3418	11.3117		33.3094	17.1699
21.2784	7.35782		18.6079	18.4618		19.6655	20.2422		22.0087	6.3274		28.2168	11.3181		30.1746	17.1839
22.0591	7.36115		18.8067	19.1457		19.7916	20.7422		19.0005	6.32898		25.6342	11.3235		32.0568	17.1999
19.8319	7.3726		18.9693	19.712		20.108	22.0854		19.1509	6.33279		25.3315	11.3374		29.8853	17.2076
22.3074	7.37263		18.8278	19.1597		19.5604	19.8184		23.3987	6.33645		25.2756	11.3443		29.8813	17.2268
19.0971	7.37307		18.6733	18.5927		19.9714	21.4679		22.988	6.34314		29.9368	11.3562		30.7672	17.2436
18.7998	7.37705		17.8345	15.9172		19.835	20.8813		19.5093	6.35952		26.4496	11.3673		31.3855	17.2498
21.7967	7.38812		18.8213	18.9619		19.693	20.3039		21.6282	6.37082		26.6426	11.3768		33.2942	17.2662
18.4704	7.39596		18.4518	17.6923		20.0564	21.7986		22.9638	6.37411		27.3656	11.3885		31.8514	17.2882
20.848	7.41081		18.1381	16.712		19.3026	18.8301		20.6557	6.37657		27.799	11.3885		30.1417	17.2912
18.9917	7.41089		18.8113	18.8822		19.8027	20.7057		22.0921	6.37685		26.8289	11.3889		30.1417	17.2912
21.9903	7.41828		18.7576	18.6813		20.0778	21.8174		20.06	6.38656		22.4713	11.3921		32.1543	17.3208
20.0067	7.41832		18.9172	19.2484		19.6731	20.1355		21.2239	6.38951		28.1782	11.3995		32.3071	17.3235
20.6394	7.42648		19.0166	19.5312		19.9101	21.0759		18.8651	6.39649		23.994	11.4102		29.5563	17.3301
21.0633	7.44292		18.2331	16.8647		20.2028	22.3459		23.763	6.39783		25.2475	11.4243		33.3774	17.3376
22.9186	7.45954		19.2084	20.2552		20.1764	22.1563		23.8542	6.40184		24.1494	11.4339		30.39	17.344
20.6157	7.46442		18.7819	18.6428		19.4649	19.2712		20.8772	6.40502		26.8668	11.439		30.409	17.3458
20.9292	7.46533		18.8314	18.8013		19.8315	20.6542		20.5907	6.40786		25.664	11.4408		31.4357	17.362
20.9022	7.48003		18.9704	19.2544		20.1177	21.8454		19.1291	6.41095		26.6084	11.4516		30.4194	17.362
19.6791	7.49645		18.9069	19.0007		19.7469	20.276		21.9994	6.41366		25.5683	11.4591		33.5488	17.3662
21.1177	7.4973		18.8862	18.9305		20.2762	22.4944		21.892	6.42247		27.0035	11.4599		29.0701	17.3664
21.5392	7.49975		18.4911	17.5857		19.7072	20.0845		21.2109	6.43078		23.7645	11.4723		31.2996	17.3755
22.433	7.50245		18.8	18.5639		19.8657	20.6462		22.5998	6.433		24.6545	11.4727		31.142	17.3817
23.2015	7.50519		18.9131	18.924		20.0066	21.2261		22.1889	6.44272		26.2779	11.4752		31.3149	17.3862
21.4935	7.5087		18.9589	19.0961		19.5725	19.5002		20.0121	6.44944		25.127	11.4864		31.2704	17.3877
22.9504	7.51655		19.1995	19.982		19.8583	20.5809		21.8135	6.45522		23.9204	11.4873		31.165	17.3923
19.9147	7.5299		18.9568	19.0345		20.1577	21.8174		20.3904	6.45588		28.6724	11.4909		31.147	17.4071
20.6926	7.53572		19.0827	19.4989		19.8401	20.4748		18.1788	6.45865		24.7825	11.4944		30.2804	17.4112
20.0176	7.54254		18.4551	17.3065		19.9352	20.836		19.2374	6.46741		25.9088	11.4964		30.663	17.4345
19.2505	7.55392		18.9763	19.0398		20.1943	21.943		22.8088	6.46756		28.4249	11.497		30.812	17.4381
20.2351	7.55411		17.329	14.229		19.8142	20.3525		20.9361	6.47342		24.3903	11.4988		29.1679	17.4492
21.5716	7.56222		18.9958	19.069		20.1261	21.6374		20.0968	6.48253		26.4254	11.5012		29.1679	17.4492
18.5096	7.56623		18.2207	16.5415		19.9303	20.7929		19.0857	6.48293		25.6108	11.5065		33.2717	17.4613
23.662	7.56854		18.7777	18.2629		18.9976	17.4709		23.2008	6.49651		24.4873	11.5085		32.2855	17.4639
23.3762	7.59182		19.0959	19.3931		20.0128	21.1277		21.3804	6.49702		23.8327	11.5098		33.681	17.4662
22.3285	7.60251		18.9638	18.8858		19.1994	18.1134		23.6004	6.50274		23.1277	11.5116		32.0098	17.4762
20.4655	7.61515		18.9365	18.7712		19.8329	20.3704		20.917	6.51594		26.7078	11.5131		29.4216	17.5136
20.8345	7.61643		17.0168	13.4707		20.1087	21.4929		22.6649	6.52692		27.4064	11.5168		30.8866	17.5324
20.9034	7.62441		19.0395	19.0874		19.6348	19.5848		23.8998	6.52874		23.7237	11.5372		31.1323	17.5354
20.681	7.62655		18.7651	18.129		20.0039	20.9921		20.0579	6.53212		23.6265	11.5398		30.8071	17.5361
18.743	7.63574		19.0276	19.017		19.9668	20.8468		21.7242	6.54129		21.9488	11.5417		29.7705	17.5459
23.1549	7.6419		19.0065	18.9275		19.907	20.5841		21.5379	6.54968		25.7234	11.5433		32.1813	17.5467
20.558	7.64581		18.9707	18.7844		20.3458	22.4548		22.4104	6.56466		23.3819	11.5459		32.3293	17.548
21.4279	7.64849		19.4593	20.6262		20.1613	21.6022		22.2619	6.56793		29.3073	11.55		33.0805	17.5484
22.0661	7.64935		18.9037	18.5245		20.1431	21.5206		21.9573	6.57147		28.4764	11.5539		30.2307	17.5718
19.5494	7.66379		19.0288	18.9545		19.3554	18.5027		20.9006	6.57645		22.5374	11.5621		33.5765	17.5752
23.1223	7.67302		16.7471	12.8457		20.2795	22.0525		21.5155	6.58067		25.7271	11.5676		31.9453	17.5768
21.9236	7.67339		18.8558	18.3375		20.1827	21.6316		22.2726	6.60163		23.306	11.5772		31.0754	17.5788
23.2987	7.67741		19.0056	18.8284		19.2214	18.0134		22.6458	6.60632		23.0926	11.5777		31.5749	17.5857
19.8082	7.68619		18.3399	16.6759		20.2541	21.9144		18.7166	6.60851		24.4284	11.5818		31.5216	17.588
20.5702	7.68692		18.9228	18.5203		19.8432	20.1731		21.3571	6.61478		21.9173	11.587		31.6287	17.5898
19.1225	7.71268		19.0813	19.0719		20.2578	21.8631		20.7687	6.61818		25.324	11.591		32.7004	17.5992
20.7608	7.71372		19.0864	19.0703		20.269	21.8938		21.845	6.63459		23.9164	11.5946		33.0589	17.6067
22.2072	7.71787		19.3552	20.0231		20.0143	20.8016		23.1899	6.64231		26.2572	11.5998		32.6456	17.6104
21.1567	7.7223		18.8423	18.1463		20.1521	21.3773		21.4895	6.64413		25.2465	11.6012		32.3093	17.615
21.8972	7.72256		19.0064	18.6987		20.1575	21.388		20.735	6.64818		27.3906	11.6066		30.3411	17.6159
19.4237	7.72751		19.156	19.2216		20.1489	21.3349		22.9792	6.652		23.6208	11.6159		31.0393	17.6331
20.2909	7.73845		18.831	18.0956		20.3657	22.2536		22.8504	6.65299		27.3928	11.6163		30.8198	17.6361
20.4911	7.74011		18.7703	17.8365		20.0446	20.8706		23.4726	6.6567		26.2939	11.6181		30.6442	17.6504
20.7118	7.74743		19.1265	19.064		20.1828	21.4478		22.5155	6.66472		24.1955	11.6189		32.0364	17.6592
20.4955	7.75132		19.1668	19.2058		19.902	20.2802		22.2898	6.66752		25.2196	11.6229		31.7693	17.6618
23.032	7.75234		18.9984	18.5859		19.5685	19.0361		24.5607	6.67026		27.8362	11.6253		30.6845	17.6642
19.6251	7.75767		18.5557	17.127		20.3767	22.2033		18.2173	6.67293		25.172	11.6254		30.92	17.6762
19.6496	7.75767		19.0264	18.6275		20.0882	20.9711		23.5914	6.67457		26.6215	11.6288		30.9753	17.6868
21.3232	7.76122		18.7721	17.7575		20.0435	20.7789		21.618	6.67857		24.9735	11.6327		30.4321	17.6912
20.6944	7.77071		19.1999	19.2237		19.9218	20.2849		22.3849	6.68364		25.7748	11.6334		31.7511	17.6942
20.6459	7.7759		19.0236	18.583		20.3552	22.0505		19.4582	6.68373		28.7314	11.6349		33.5394	17.6976
18.4509	7.7855		19.0574	18.6915		20.2628	21.6397		20.4162	6.69024		25.0074	11.6563		30.899	17.6991
19.9679	7.78846		19.1113	18.8093		19.9171	20.2189		21.1217	6.69363		25.9636	11.6927		31.3635	17.7143
20.6515	7.79787		19.0979	18.7569		20.1874	21.3068		22.3026	6.69726		29.4654	11.7069		31.436	17.7301
22.1116	7.82342		19.1104	18.7963		20.06	20.7777		23.0396	6.69788		26.7143	11.7185		30.7484	17.7524
22.3233	7.82523		18.4616	16.6891		20.4698	22.541		22.4017	6.70229		24.5577	11.7345		31.7844	17.7595
19.1127	7.82674		17.7782	14.8488		19.7327	19.4901		19.2124	6.7065		25.0105	11.7381		29.7333	17.7758
21.2347	7.84529		19.5699	20.4636		19.772	19.6103		23.2396	6.71268		24.1514	11.7385		29.7333	17.7758
21.6561	7.84652		18.4223	16.5311		19.8196	19.7535		22.7156	6.71326		26.1768	11.7398		31.9591	17.7776
20.6163	7.84978		18.8655	17.8369		20.0483	20.6288		22.4934	6.72624		27.2541	11.7567		34.3405	17.7827
18.1549	7.85627		19.0013	18.2613		20.3235	21.7369		23.8504	6.72913		25.7054	11.7634		32.2777	17.7872
20.2004	7.86136		18.3559	16.2583		20.454	22.3006		23.534	6.73068		28.2167	11.7686		32.8314	17.8181
20.6979	7.86233		19.0662	18.4397		20.4543	22.2837		23.8474	6.74319		23.7866	11.7852		32.4165	17.8295
19.4823	7.87206		19.3196	19.3348		19.7822	19.5482		22.381	6.74867		26.2359	11.7866		32.8733	17.8412
20.3329	7.87909		19.3248	19.3465		19.6438	19.0395		21.7469	6.74878		23.367	11.7994		31.5636	17.8462
21.1507	7.88347		18.2387	15.8934		19.9238	20.0623		23.1041	6.75583		27.3038	11.8152		33.1917	17.8485
20.6978	7.88443		19.2671	19.1048		20.3521	21.8109		21.1006	6.75754		26.2714	11.8223		34.0805	17.8498
20.1357	7.89536		19.3433	19.3787		19.5465	18.6578		23.5684	6.7582		26.8903	11.826		30.906	17.8589
22.6572	7.9034		18.6033	16.9103		20.175	20.9853		22.2701	6.76615		26.8806	11.8263		33.2203	17.863
20.2771	7.91568		17.8515	14.8741		20.4236	22.0341		22.0367	6.76659		28.5978	11.8287		32.0288	17.8707
20.1654	7.91614		18.9423	17.9341		20.1366	20.7903		24.5184	6.77286		25.9017	11.837		31.2837	17.8751
20.9403	7.91694		18.9755	18.0341		20.0963	20.6149		22.4145	6.77873		27.689	11.8412		32.134	17.8779
19.5332	7.91929		19.2961	19.1144		19.6282	18.8584		21.8684	6.78159		23.7841	11.8413		32.7078	17.8859
19.9903	7.92473		18.747	17.2784		19.9473	20.0198		21.1188	6.78287		25.748	11.8416		30.792	17.8939
21.2996	7.94328		18.207	15.7354		20.2158	21.0724		21.1682	6.78575		26.9974	11.8445		31.8316	17.8947
20.5634	7.94914		19.0439	18.2211		20.2443	21.1882		22.6341	6.78843		27.4035	11.8475		31.2076	17.8994
20.813	7.95295		17.496	13.9781		20.0787	20.4514		24.8585	6.79991		25.5031	11.8542		31.5701	17.9105
22.4643	7.96768		17.9815	15.1211		19.9764	20.0383		24.2859	6.80999		23.6438	11.8561		31.2971	17.9122
23.5947	7.97161		19.4151	19.4728		20.3299	21.4505		21.4187	6.81979		28.2947	11.8634		30.9368	17.9124
21.9341	7.99075		19.3649	19.2732		19.9421	19.8883		24.3083	6.82319		25.3815	11.867		31.5881	17.9268
23.0507	7.99096		19.0134	18.0301		20.021	20.1649		22.6587	6.8295		27.0499	11.8686		33.2606	17.9571
21.8585	8.01011		19.3633	19.1837		20.2203	20.9309		23.2303	6.83445		23.5038	11.8698		30.272	17.9686
21.6463	8.01089		18.0155	15.12		20.2365	21.0023		24.0218	6.83468		26.3499	11.8724		33.687	17.9754
21.2475	8.0122		19.0418	18.058		20.4029	21.6757		21.8061	6.84084		23.5027	11.8755		31.1368	17.9829
20.1987	8.02273		18.9165	17.6498		20.2228	20.9098		22.8812	6.84592		27.5275	11.8799		30.4838	17.9841
20.5096	8.02638		18.3801	16.0625		20.3316	21.3547		23.5447	6.84809		23.7907	11.8809		32.9098	17.9867
21.2495	8.03008		18.2379	15.6775		20.1423	20.5795		22.0014	6.85431		25.5746	11.8861		31.3501	17.9905
21.3263	8.0308		19.1949	18.5502		19.4551	18.1158		22.8815	6.85627		26.5399	11.8881		30.1003	17.9907
23.8723	8.03103		19.5712	19.9078		18.727	15.967		23.6721	6.85724		25.9044	11.8904		34.1616	18.0051
23.5948	8.03652		18.2316	15.6115		20.0291	20.0933		20.9198	6.86036		25.378	11.8965		30.8058	18.0076
21.324	8.04136		19.1235	18.2411		19.8201	19.3134		23.7555	6.87183		27.5251	11.8978		30.1074	18.0182
21.5861	8.04905		18.6535	16.767		19.7708	19.1311		21.988	6.87511		27.457	11.9093		31.1053	18.0233
20.6748	8.05109		18.6093	16.6047		20.0801	20.2618		21.9559	6.87579		24.4571	11.9108		33.5227	18.0236
21.2704	8.05201		17.6551	14.1666		20.2922	21.0967		25.5241	6.87953		21.9847	11.9163		30.7277	18.024
20.2804	8.05618		18.9922	17.7483		20.5307	22.1133		19.6233	6.88377		26.8816	11.918		31.6579	18.0245
21.8053	8.05704		19.3339	18.8992		20.2262	20.8008		20.2658	6.88881		27.2661	11.9213		30.2139	18.0372
18.5438	8.07336		18.9894	17.7147		19.3833	17.7938		20.931	6.89231		25.7834	11.9224		30.463	18.0422
20.1611	8.07338		19.0221	17.8119		20.2941	21.0755		22.5975	6.89471		27.3827	11.9239		30.82	18.045
21.7033	8.08605		19.523	19.536		20.1443	20.4676		23.4302	6.89474		23.6519	11.9308		33.6327	18.0484
21.8705	8.08815		19.5243	19.536		20.4872	21.8818		22.4119	6.9009		26.1867	11.9353		30.9619	18.0493
21.5741	8.0993		17.1145	12.9562		20.257	20.9002		22.0081	6.90165		24.7984	11.9361		30.8498	18.0742
20.3085	8.1018		19.1096	18.0183		20.2078	20.7022		23.9708	6.9029		23.8847	11.9376		32.334	18.076
19.0795	8.1053		18.7345	16.8543		20.2231	20.7381		25.6074	6.91138		27.6024	11.9391		32.4254	18.0769
21.3967	8.10796		17.9144	14.6614		19.3667	17.6961		22.5201	6.91274		28.2385	11.9398		32.4254	18.0769
20.7291	8.1118		18.5873	16.3934		19.9239	19.568		21.6667	6.91549		21.8356	11.9496		31.9147	18.0812
20.9923	8.11496		18.9335	17.4174		20.0381	19.9863		21.9186	6.91601		21.7042	11.9525		33.4379	18.0888
19.7294	8.11516		19.1356	18.0375		20.6047	22.3235		25.7492	6.91798		29.8324	11.9583		30.1388	18.0908
21.1386	8.11717		19.616	19.7127		20.3444	21.1941		21.6231	6.91875		29.1931	11.9599		30.6814	18.0933
22.4784	8.12784		19.6796	19.9441		20.2291	20.6854		22.0842	6.92042		29.283	11.9737		32.3194	18.1125
21.8242	8.12852		19.3262	18.6499		20.4371	21.5309		25.0396	6.92304		26.5518	11.9834		33.7462	18.1189
22.8392	8.13744		19.4015	18.9093		20.3115	21.0123		24.8749	6.924		28.5283	11.9873		33.2174	18.119
21.8686	8.14203		19.4124	18.8926		20.3417	21.1254		21.5287	6.92696		27.3537	11.9951		31.2363	18.1194
22.4453	8.16384		19.2889	18.4272		20.0836	20.097		22.4429	6.9367		26.4163	12		30.4312	18.1229
21.6433	8.17116		19.1182	17.8473		20.1701	20.4225		23.4098	6.93865		26.3899	12.0025		30.3489	18.124
20.8623	8.17419		19.2401	18.2011		20.2594	20.7703		21.2028	6.95975		23.0218	12.0078		29.4219	18.1355
21.2894	8.18475		19.4775	19.0107		20.4694	21.6314		22.7932	6.96486		22.9225	12.0118		31.1964	18.157
18.4842	8.19371		19.3234	18.4799		20.2692	20.7689		22.082	6.96725		26.2438	12.0123		32.1327	18.1681
23.5385	8.19953		19.4053	18.7518		20.0848	20.0368		22.72	6.96859		24.0859	12.0144		32.1617	18.1823
20.2143	8.20573		19.8614	20.398		19.591	18.2999		21.9134	6.96926		24.5744	12.0145		32.0775	18.1868
23.1642	8.20932		19.263	18.2303		20.5024	21.6878		21.5059	6.96937		27.1938	12.0187		32.6566	18.1905
22.3523	8.21776		19.3424	18.4842		20.1995	20.4409		22.4726	6.98621		22.9719	12.0254		34.0522	18.2016
21.5394	8.21865		19.4893	18.9963		20.5112	21.7072		23.3825	6.98936		21.8829	12.0341		31.7423	18.2229
20.1101	8.23354		19.6931	19.7285		20.3277	20.9438		20.9534	6.99096		28.1364	12.0374		31.1972	18.2277
21.0414	8.23571		19.1199	17.7465		20.5309	21.7483		23.2446	6.99284		27.2139	12.0381		31.3883	18.2285
19.5175	8.23819		19.2463	18.1404		20.3523	20.9954		24.031	6.99371		24.7724	12.0416		30.8347	18.2304
21.385	8.24111		19.1616	17.8624		20.2476	20.5466		21.8304	7.00049		22.1836	12.045		32.4249	18.2308
23.1417	8.2437		19.6475	19.5094		20.3004	20.7559		23.8507	7.00303		24.9313	12.0508		32.4281	18.2419
20.7961	8.24709		19.5063	18.9805		20.2655	20.6015		21.9763	7.00647		26.5306	12.0517		32.1751	18.2444
20.6092	8.25168		19.5194	19.0143		20.1716	20.2337		25.2864	7.01218		23.0677	12.0548		33.7024	18.2504
21.7809	8.26264		18.9558	17.1724		20.3698	21.0075		20.1047	7.025		22.3337	12.0562		33.0819	18.251
21.6527	8.27258		18.1665	15.0056		20.4923	21.4964		20.4924	7.02509		25.2236	12.0586		29.9697	18.256
18.6353	8.2925		18.8683	16.8781		20.2006	20.3147		24.5033	7.02823		26.0461	12.0618		31.7599	18.2588
20.5095	8.29333		19.0865	17.515		20.5565	21.665		22.7795	7.02968		27.7126	12.0625		30.3232	18.2606
21.6041	8.29527		19.6605	19.4083		19.9465	19.28		21.0276	7.03041		27.8092	12.0632		32.5059	18.2607
19.9417	8.29571		18.7627	16.5021		20.4182	21.0745		23.2369	7.0379		25.6619	12.069		30.5971	18.2615
22.0434	8.29591		19.4467	18.6275		20.3803	20.9193		24.1747	7.04183		23.9555	12.0698		31.5001	18.2709
22.8693	8.30101		17.1619	12.7526		20.3387	20.7365		23.7854	7.05422		22.2333	12.076		31.5913	18.2739
19.4367	8.30239		19.3969	18.3955		20.0032	19.4615		23.0931	7.05667		26.6228	12.0951		31.3595	18.2972
20.3378	8.30534		19.4188	18.448		20.3785	20.8988		22.9199	7.06252		23.3426	12.103		33.4385	18.3108
21.7864	8.30544		19.4948	18.7031		20.5553	21.6139		22.8317	7.0679		23.3937	12.1073		31.3301	18.3163
22.2028	8.31272		18.7212	16.3088		20.5273	21.4913		21.3726	7.07672		25.6761	12.1133		32.1062	18.3219
21.5459	8.31807		19.5671	18.9327		19.9558	19.2715		21.2011	7.07984		28.4011	12.1152		31.0065	18.3301
21.7725	8.32866		19.0062	17.0938		20.3623	20.792		22.6758	7.08109		21.6595	12.1171		31.7534	18.3302
21.0127	8.33019		19.0947	17.3482		20.1878	20.1053		21.8482	7.09148		28.4751	12.1171		33.9976	18.3305
20.4701	8.33102		19.4579	18.5109		20.3698	20.7968		24.7473	7.09863		28.3101	12.1241		31.3554	18.3344
20.9628	8.33492		19.5675	18.8666		20.2037	20.1266		21.7486	7.09886		27.3032	12.1272		29.6259	18.3382
22.0563	8.33876		19.5083	18.6252		20.6008	21.7095		24.4928	7.10177		25.0505	12.1277		30.9302	18.3467
20.6515	8.34158		19.2085	17.64		20.6687	21.9972		22.9948	7.10569		26.5173	12.1285		31.4647	18.3508
22.06	8.3442		19.2839	17.8726		20.5616	21.535		24.1355	7.10995		26.0191	12.1376		29.2306	18.3559
22.8973	8.35912		19.5389	18.6962		20.332	20.5863		24.0619	7.12217		22.9619	12.1439		29.5036	18.3603
22.3258	8.35955		19.6999	19.2276		20.462	21.1011		23.8411	7.12779		25.6635	12.1448		32.3035	18.3644
21.1711	8.36794		19.3274	17.9464		20.7438	22.2876		22.2548	7.13472		25.3979	12.1449		33.1829	18.3721
23.4889	8.37479		18.9516	16.7948		20.3115	20.4761		22.8604	7.14221		29.7197	12.1476		33.2839	18.3736
22.5733	8.37918		19.0719	17.1235		20.5158	21.2907		23.6278	7.16435		22.5875	12.1476		32.4283	18.375
22.2542	8.37969		19.6556	19.0055		20.2644	20.2793		21.6344	7.16745		25.9489	12.1635		32.4291	18.3816
18.7973	8.38088		19.5373	18.5871		20.5652	21.4625		23.103	7.16898		27.0366	12.1772		32.2599	18.3877
19.9072	8.38608		18.7646	16.2217		20.2352	20.1531		22.979	7.16981		23.9077	12.1799		31.1637	18.3937
20.8136	8.39408		19.6291	18.8825		20.3892	20.7401		23.1972	7.17399		24.8218	12.1876		30.1966	18.4029
22.3567	8.39678		19.3637	17.9858		20.6697	21.9019		23.3566	7.17941		25.6067	12.1882		32.8931	18.4048
23.4284	8.3993		19.7297	19.2227		20.5904	21.5632		22.0007	7.17972		24.3152	12.1886		30.0956	18.4066
24.7141	8.40011		19.6039	18.7745		20.4071	20.8102		22.5692	7.18041		27.726	12.1887		30.4977	18.41
21.1851	8.41603		19.3894	18.0273		20.4213	20.8584		24.5947	7.18178		25.2043	12.1903		30.6971	18.4115
21.9872	8.4241		19.1069	17.1161		20.657	21.8142		23.6207	7.19031		25.5441	12.1948		30.8778	18.4117
20.5233	8.42595		19.6411	18.8228		20.6161	21.6433		24.2778	7.19059		25.6496	12.1949		31.6695	18.4143
20.2935	8.43203		19.5913	18.6491		20.4243	20.8388		22.4265	7.21607		27.7972	12.1988		31.2374	18.4171
20.7778	8.43312		19.7492	19.1439		20.5538	21.3294		23.2798	7.21611		27.3737	12.2082		33.9849	18.4292
21.305	8.43478		20.0656	20.3062		19.9377	18.9962		23.0405	7.21689		27.729	12.2192		31.1201	18.4409
20.0849	8.43901		19.5686	18.5093		20.5814	21.3873		21.7896	7.21944		26.8594	12.2216		31.0768	18.4481
23.0711	8.43962		19.7847	19.2441		20.7454	22.0877		23.0371	7.22023		28.2613	12.2238		32.0145	18.4566
22.0182	8.44807		18.9075	16.4733		20.5702	21.3206		23.3504	7.22531		26.4756	12.2269		30.1599	18.4584
20.6182	8.44821		19.2456	17.4542		20.4295	20.7276		22.6488	7.23682		28.898	12.2271		33.2246	18.4626
18.9411	8.45008		19.8727	19.5486		20.6257	21.5027		23.7801	7.2433		25.628	12.2331		31.8225	18.469
23.7739	8.45387		18.7102	15.8875		20.0103	19.1455		24.6987	7.24578		23.8878	12.2331		32.039	18.4745
23.7161	8.45502		19.4502	18.0519		20.5669	21.2474		21.7421	7.24947		27.0024	12.2387		32.0903	18.4759
22.7314	8.45611		19.751	19.059		20.3023	20.191		23.0469	7.26049		24.4519	12.2403		29.5556	18.4932
21.6259	8.45702		19.4482	18.0174		19.955	18.934		23.1266	7.26343		21.7651	12.2504		30.7406	18.4953
22.7681	8.45916		19.6012	18.5096		20.4874	20.9026		23.9176	7.26368		26.9631	12.2508		32.6371	18.4999
22.2777	8.46245		19.5181	18.2137		20.7548	22.0143		23.6991	7.26653		27.3996	12.2539		31.7981	18.5012
22.1382	8.47315		19.7204	18.8664		20.4604	20.7827		25.7059	7.27118		29.3068	12.2554		32.3993	18.5032
22.4686	8.48293		19.7872	19.0961		20.1706	19.6725		24.2717	7.27512		27.558	12.259		30.6832	18.504
21.0717	8.48568		18.9312	16.4176		20.322	20.2348		21.3363	7.27525		27.06	12.2593		30.9801	18.5123
21.144	8.48844		18.1454	14.3992		20.0066	19.0736		23.4061	7.28038		27.9462	12.26		30.3682	18.5135
22.4356	8.48865		18.9415	16.3922		20.4865	20.857		21.482	7.28228		28.3881	12.2634		31.3813	18.5265
21.2683	8.49659		19.7549	18.8983		20.1528	19.5777		22.4338	7.2843		25.4173	12.2647		31.3365	18.5299
20.4168	8.49983		19.4505	17.8551		20.1753	19.6451		23.7762	7.28529		23.7285	12.2658		31.7496	18.5301
21.2857	8.50317		19.2885	17.3457		20.2504	19.9246		22.707	7.2855		25.882	12.2692		30.9452	18.5349
20.9285	8.50416		19.5266	18.0923		20.328	20.2083		23.6018	7.28637		29.2353	12.2763		34.5949	18.5457
23.3953	8.5142		19.8057	19.0066		20.3794	20.4075		22.7003	7.28821		29.0395	12.2812		30.8352	18.5532
22.6971	8.51433		19.6642	18.4971		19.7597	18.2155		22.6788	7.28969		27.6443	12.2847		30.5513	18.5553
20.5419	8.52258		19.23	17.0844		20.3514	20.2779		24.1324	7.29096		26.9622	12.2883		32.8963	18.5579
21.4984	8.53021		20.0275	19.6722		20.4512	20.6413		23.9148	7.29369		25.8474	12.2883		31.4085	18.563
20.9465	8.53712		19.3801	17.4983		20.2472	19.8577		23.6716	7.29871		26.5937	12.2897		32.4546	18.569
20.6221	8.53844		19.9313	19.2845		19.9687	18.8506		22.2053	7.30182		28.975	12.2901		31.2185	18.5795
24.6797	8.54324		19.6414	18.2862		20.3693	20.293		23.0697	7.31285		26.0688	12.294		30.751	18.5816
21.3269	8.54427		19.5958	18.1107		20.4392	20.5527		22.2606	7.31776		25.942	12.2966		31.2128	18.5861
21.2222	8.54719		19.8569	18.9273		20.5197	20.8686		23.6628	7.32609		25.4837	12.3022		34.8048	18.5885
21.4761	8.54939		19.4886	17.6944		20.6003	21.1714		23.9384	7.32714		27.0852	12.3045		30.3421	18.5891
23.383	8.55092		20.0965	19.7479		20.1973	19.6125		24.5788	7.34124		29.0339	12.3108		33.2601	18.5906
21.9207	8.56442		19.4173	17.4544		20.4261	20.471		22.8496	7.34329		24.9077	12.3182		32.7892	18.5938
23.8886	8.5651		19.6388	18.145		20.386	20.2923		25.0012	7.34537		24.5811	12.3201		32.4124	18.5988
22.0499	8.56553		18.338	14.5819		20.0501	19.0663		21.9648	7.35029		25.6024	12.3227		33.9434	18.6034
20.9414	8.56626		20.0425	19.5026		19.8557	18.3984		22.7279	7.35854		26.1462	12.3341		31.1226	18.6046
21.4554	8.56943		19.3765	17.3041		20.1945	19.5585		21.5838	7.36108		26.9751	12.3411		32.0203	18.6154
25.0887	8.5719		18.8543	15.8417		20.6002	21.0959		23.9697	7.3624		25.7416	12.3462		31.0402	18.6272
25.164	8.58858		19.6658	18.1898		20.5605	20.93		22.489	7.36444		29.108	12.3463		32.1442	18.6352
20.6598	8.5941		19.8146	18.6718		20.5846	21.026		24.2464	7.37131		27.4295	12.3474		32.1315	18.6358
24.0545	8.59432		20.2957	20.4079		20.1255	19.2798		22.6546	7.37716		26.032	12.3508		32.1721	18.6413
21.484	8.59562		19.9825	19.2261		18.9848	15.8289		22.879	7.37759		27.4981	12.3519		30.839	18.6425
21.0201	8.59773		19.0057	16.1764		20.4244	20.3737		23.1976	7.37887		26.0988	12.354		29.9556	18.6635
19.2116	8.60253		20.2438	20.1229		20.4058	20.3095		24.1609	7.3799		22.885	12.3547		30.5186	18.6657
22.3197	8.6052		18.8063	15.6376		20.5152	20.6986		22.6861	7.3807		27.391	12.3603		30.4221	18.6671
24.4067	8.60623		19.3741	17.1987		20.2003	19.5016		24.3339	7.38212		25.2713	12.3642		31.9045	18.6676
22.0855	8.61945		20.0047	19.1842		20.7221	21.4891		22.0226	7.3839		25.4675	12.3655		32.5531	18.6798
22.3548	8.62238		18.7033	15.3347		20.2582	19.684		23.4373	7.3875		27.4341	12.3787		34.0765	18.6822
20.8843	8.62618		19.3073	16.9483		20.7153	21.4374		23.1861	7.38835		27.9809	12.3803		31.3098	18.6888
20.0121	8.62734		19.2709	16.8354		20.1474	19.2586		23.2873	7.38888		25.0682	12.3829		32.0061	18.6908
20.9875	8.62806		19.2979	16.9035		20.0247	18.8294		23.5296	7.39129		23.1215	12.3836		31.5453	18.6993
21.0823	8.62834		19.1726	16.5329		18	13.5029		24.0958	7.40497		30.0296	12.3852		31.733	18.6994
22.5416	8.63339		19.561	17.669		20.4377	20.3051		23.675	7.41009		28.1297	12.3875		31.8092	18.7058
20.9124	8.63377		19.3785	17.1029		20.6004	20.9246		24.4353	7.41684		28.9531	12.3936		32.5131	18.712
22.9758	8.6393		19.9436	18.8867		20.387	20.0909		23.8859	7.4257		27.6594	12.3942		29.9524	18.7137
21.2992	8.64235		19.7728	18.3035		20.7829	21.6411		24.4431	7.42585		26.8275	12.3958		30.8841	18.719
21.3345	8.64458		19.4917	17.4011		20.4684	20.3756		23.4064	7.43345		26.4471	12.3965		33.5224	18.7196
20.4139	8.65207		18.6888	15.212		20.5325	20.621		22.0692	7.43357		23.4185	12.4029		31.0707	18.7292
20.5432	8.65402		19.6457	17.8377		20.4138	20.1482		22.6016	7.43683		25.5563	12.4053		30.9332	18.7326
21.2628	8.65604		19.6166	17.7358		20.6383	20.9998		23.4952	7.43757		28.8877	12.4059		31.5142	18.7342
23.1924	8.65606		19.2821	16.745		19.7623	17.8868		24.6217	7.44313		28.6998	12.4068		30.0937	18.7408
20.836	8.65611		20.0632	19.1849		20.6689	21.1124		21.959	7.4492		27.613	12.4072		31.0387	18.7478
23.9526	8.67272		19.5943	17.6364		20.1843	19.2864		23.1834	7.44941		23.8356	12.4135		30.6488	18.7491
22.698	8.67702		18.9037	15.6952		20.6061	20.8523		21.6681	7.46515		25.9636	12.4151		33.5977	18.7504
21.9181	8.67851		18.0857	13.7883		20.8992	22.0661		24.2387	7.47376		27.6968	12.4194		33.0827	18.7517
21.7074	8.68003		19.9732	18.8249		20.6941	21.1901		22.6896	7.48994		26.7742	12.4201		31.1899	18.7573
21.5327	8.68791		19.5046	17.3274		20.6797	21.1311		23.777	7.48997		26.4699	12.4214		32.0194	18.7588
20.3318	8.69186		19.8252	18.3325		20.6255	20.8968		22.6655	7.49078		27.2116	12.4227		32.8439	18.7634
21.3854	8.6992		19.5498	17.458		20.7277	21.2972		22.6204	7.49519		28.0202	12.4278		31.7166	18.7699
21.5831	8.70811		19.8032	18.2319		20.0043	18.6182		24.5334	7.49522		26.0238	12.4347		31.9143	18.7752
23.7151	8.71896		19.7837	18.1599		20.6162	20.8151		22.893	7.49992		23.6251	12.4407		31.5407	18.7791
22.0841	8.72108		18.0583	13.6825		20.5435	20.5331		22.3312	7.50203		28.7684	12.4411		30.0804	18.7894
21.4763	8.72351		19.4791	17.2048		20.6818	21.0694		21.8326	7.50499		25.1754	12.4413		33.4137	18.8096
21.8339	8.72466		19.4739	17.1906		20.7579	21.3724		25.5992	7.50676		28.7717	12.4429		32.3767	18.8107
22.0022	8.72948		18.9461	15.734		20.697	21.121		21.9723	7.51501		25.4653	12.4453		30.6274	18.8166
22.5063	8.73063		19.9341	18.6111		20.4112	20.0059		22.1521	7.51533		27.7278	12.4477		33.4807	18.8196
20.2836	8.73088		19.8562	18.3539		19.5306	17.1018		23.9356	7.51583		26.5696	12.4531		32.982	18.8212
23.2842	8.73208		19.9959	18.781		20.6682	20.9643		23.0638	7.51926		23.7644	12.4584		30.8615	18.8244
22.4505	8.73317		19.8549	18.3205		20.218	19.2812		22.9734	7.52032		25.1476	12.4675		30.6741	18.8255
24.4783	8.73339		19.5566	17.3882		20.5403	20.4621		23.4114	7.52176		27.8366	12.4676		31.3987	18.8272
22.0114	8.73403		18.9902	15.798		20.461	20.1633		21.9092	7.5334		21.9066	12.4679		34.4928	18.8332
21.3673	8.73468		18.802	15.3016		20.5684	20.5415		23.0568	7.5355		28.5636	12.4723		32.5399	18.837
21.3058	8.73638		19.9848	18.7038		20.8685	21.7409		22.7531	7.53802		26.962	12.4725		34.365	18.8429
21.8908	8.74039		18.8639	15.4455		20.8726	21.7558		23.1589	7.53976		24.8222	12.4816		30.373	18.8495
22.1567	8.7468		19.874	18.3207		20.522	20.3452		23.8241	7.54024		23.4559	12.4832		33.8566	18.8505
21.9805	8.75267		19.3381	16.6838		20.7641	21.3011		25.0372	7.54044		25.4655	12.4876		31.7099	18.8563
20.0416	8.75305		19.5983	17.3941		20.5189	20.3031		24.8777	7.54191		28.0823	12.4909		31.157	18.8594
21.5997	8.75547		20.3095	19.747		20.0815	18.7441		25.0666	7.54201		24.6733	12.4939		30.538	18.8612
24.2504	8.75679		18.8242	15.2926		20.9395	22.0035		23.9979	7.54975		28.31	12.4965		31.9751	18.8626
20.907	8.75861		20.4147	20.0975		20.3892	19.8079		24.5815	7.55223		27.761	12.4969		30.5666	18.8742
20.3596	8.75942		19.5477	17.2134		20.3353	19.6166		23.2254	7.55284		24.8288	12.5066		32.4467	18.8863
23.809	8.76012		19.8233	18.055		20.3783	19.7643		23.7275	7.55981		24.75	12.5067		33.5018	18.8899
23.2535	8.76426		19.0879	15.8933		20.5411	20.3663		22.944	7.56251		28.4481	12.5095		33.2105	18.8908
20.9475	8.76572		19.5676	17.2186		20.7829	21.3192		23.5063	7.56572		28.249	12.5176		33.4495	18.8946
20.6632	8.76933		19.5779	17.2292		20.965	22.0638		22.6932	7.5667		28.9556	12.5207		31.4282	18.9011
20.1004	8.77788		19.1786	16.1025		20.5533	20.3973		23.7097	7.56772		26.968	12.5226		32.7849	18.909
24.0005	8.77847		19.7717	17.7537		20.8575	21.5944		24.5291	7.568		24.6077	12.5309		31.0395	18.9091
22.4233	8.78018		20.0631	18.6815		20.5996	20.5553		22.1589	7.56921		26.5401	12.5358		31.6488	18.9116
18.0539	8.78672		19.6218	17.2633		19.3911	16.5863		22.076	7.57225		23.0207	12.5437		31.6426	18.9117
20.5828	8.78728		20.1447	18.9127		20.5533	20.3669		21.6442	7.57622		27.5034	12.5459		31.7789	18.9139
22.5619	8.78955		19.852	17.9481		20.519	20.2171		23.467	7.57695		25.879	12.5485		33.1431	18.9146
22.2504	8.78963		19.3082	16.3635		20.5761	20.4256		23.2989	7.57975		23.0245	12.5549		31.0972	18.9245
22.0375	8.792		19.4499	16.7307		21.0199	22.2208		22.5168	7.58022		28.2427	12.5565		34.1685	18.9259
21.6917	8.79306		19.8241	17.8326		20.6695	20.7713		24.9087	7.58051		25.563	12.5615		30.5464	18.9261
21.3803	8.79598		20.1622	18.9115		20.5135	20.1545		22.0368	7.5817		26.5555	12.5671		29.6429	18.927
22.386	8.79985		19.5297	16.9342		20.2466	19.1837		24.0198	7.58218		25.2733	12.5674		31.1647	18.9298
22.7757	8.80151		19.305	16.309		20.4094	19.7473		23.366	7.58971		27.0292	12.5695		32.1751	18.9346
24.7751	8.80161		19.5131	16.8817		20.5747	20.351		25.4696	7.59126		28.484	12.5719		30.9816	18.9351
22.1457	8.80728		19.7555	17.5917		18.9406	15.3479		20.4718	7.59226		27.5753	12.5774		30.2779	18.9357
21.6425	8.80998		19.5877	17.0851		19.9862	18.259		23.6263	7.59316		26.1982	12.5782		33.7218	18.9371
19.9631	8.81004		19.3237	16.3084		20.993	21.9888		23.9169	7.59318		25.1776	12.5799		32.4365	18.9459
20.3674	8.81171		20.3425	19.4331		20.9407	21.7522		24.0148	7.59442		21.8629	12.58		31.3051	18.9472
22.147	8.82088		19.2501	16.0737		20.6249	20.4774		24.0372	7.59932		24.4544	12.5801		32.1214	18.9543
22.9262	8.82097		19.608	17.0515		20.3551	19.4716		22.416	7.59995		26.6931	12.5812		31.3546	18.9675
21.2441	8.82161		19.8199	17.6685		20.3829	19.5707		23.3142	7.60028		26.2969	12.5819		34.8261	18.9677
22.0771	8.82387		20.0592	18.4194		20.6868	20.7012		25.7161	7.61422		27.4734	12.5837		32.0673	18.9708
22.9664	8.82392		20.0131	18.2646		20.6756	20.6579		22.4046	7.6163		25.2904	12.5845		31.7284	18.9811
21.0551	8.82401		19.5889	16.9648		20.8458	21.3164		24.2817	7.61873		27.3019	12.588		31.8036	18.991
23.0551	8.82564		19.615	17.0414		20.6285	20.4394		25.4285	7.6188		26.9606	12.5885		32.6834	18.9946
24.4715	8.82765		18.6208	14.501		20.3749	19.4938		22.6863	7.62057		29.435	12.5898		33.679	19.0038
23.0164	8.83045		19.3987	16.4145		20.4976	19.931		22.8915	7.6341		24.6928	12.59		32.3537	19.0132
22.9142	8.83075		19.9385	17.9836		20.6821	20.6233		22.8292	7.63573		26.9296	12.5905		32.9794	19.0141
21.9443	8.83403		20.1949	18.7929		20.2269	18.9762		25.6932	7.64049		27.3887	12.5964		32.7024	19.0169
23.5542	8.84691		19.5742	16.8779		20.6474	20.4849		23.3845	7.64056		27.6628	12.6004		31.2972	19.0169
21.9882	8.8491		20.5709	20.1042		20.2236	18.9472		22.2064	7.64352		25.2534	12.6014		33.7366	19.0188
21.0305	8.84959		19.4666	16.4987		20.5546	20.1286		23.9262	7.64369		27.2507	12.6038		31.0993	19.0403
22.597	8.85127		19.2423	15.8645		19.3783	16.3712		24.0136	7.64664		25.7618	12.607		33.3662	19.0523
23.2243	8.86294		20.2382	18.7694		20.9049	21.4872		22.0115	7.64941		23.8034	12.6082		31.047	19.0548
20.1393	8.86649		19.369	16.18		20.6031	20.2865		22.8636	7.6597		24.1459	12.6104		33.9849	19.0563
22.6021	8.87386		19.9543	17.8345		20.6925	20.607		24.4304	7.66238		25.1337	12.6109		31.543	19.0621
22.455	8.87609		19.6302	16.8788		20.7445	20.785		23.5677	7.66435		25.4133	12.6142		32.4964	19.0634
22.4324	8.87744		19.9532	17.8278		20.4797	19.7856		22.2864	7.66443		29.4267	12.6189		32.1445	19.0671
21.3446	8.87766		19.9232	17.7323		20.6244	20.3231		23.586	7.66677		29.9741	12.6233		34.5425	19.0678
22.1862	8.87839		19.6551	16.9266		20.8987	21.3898		23.8548	7.67566		24.6575	12.6301		29.0446	19.0798
22.0795	8.88419		18.8214	14.7895		20.5589	20.0658		22.4009	7.67686		26.5007	12.6319		32.2518	19.0859
22.0166	8.88614		20.1632	18.4616		20.2799	19.0588		24.9207	7.68328		27.7666	12.6417		31.2177	19.0873
21.0571	8.88784		20.0385	18.0638		20.6037	20.221		22.5192	7.68855		26.8273	12.6438		29.6686	19.0895
22.5431	8.89002		19.538	16.5798		20.6623	20.4244		23.8575	7.6902		26.4755	12.6482		30.6647	19.0929
23.4429	8.89636		19.9767	17.8326		20.6464	20.3681		22.4992	7.69232		28.8996	12.6486		29.9519	19.0959
22.223	8.89773		20.3038	18.8772		20.5759	20.101		24.1274	7.69581		25.0304	12.6516		28.8617	19.1045
20.3309	8.89813		20.1315	18.3023		20.6795	20.4642		22.933	7.70011		25.0025	12.6561		34.0497	19.1058
22.5706	8.9008		19.2528	15.7815		20.8872	21.2765		23.5268	7.70034		25.6102	12.6686		31.3601	19.1069
22.808	8.91937		19.8012	17.2701		20.0518	18.2631		23.3119	7.70042		29.239	12.6702		30.7302	19.1119
21.5748	8.91965		20.0044	17.879		20.5944	20.1381		23.5629	7.70135		28.1391	12.6713		29.5777	19.1222
24.123	8.9255		19.897	17.5416		20.7051	20.5538		24.6026	7.70261		27.7621	12.6745		33.7606	19.1273
21.5845	8.92909		19.2842	15.8385		21.1752	22.4743		23.7566	7.7072		28.0785	12.678		32.5023	19.1339
22.026	8.93049		20.095	18.1243		20.7739	20.8072		25.0072	7.71358		26.255	12.6798		33.7363	19.1343
22.1651	8.93287		18.967	15.0395		21.0656	21.9811		22.7992	7.72769		26.3671	12.6943		31.0639	19.136
19.2422	8.93338		20.0027	17.7638		21.1357	22.276		22.7759	7.72992		27.8053	12.6943		32.8391	19.1447
22.4447	8.93617		19.8045	17.1511		20.5213	19.8204		24.3361	7.73132		28.5181	12.6953		30.879	19.1451
21.1857	8.93721		18.9521	14.934		20.8222	20.9531		23.2663	7.73165		24.0517	12.6954		32.0449	19.1477
21.8512	8.93897		18.2886	13.4887		20.7936	20.8398		21.8305	7.73226		27.248	12.697		30.3448	19.148
22.0343	8.94185		20.456	19.1843		20.7264	20.5658		21.8937	7.73846		25.8897	12.6979		31.7208	19.1524
24.1009	8.94555		20.5617	19.5338		20.6022	20.0712		19.679	7.73851		23.3721	12.7007		31.125	19.1524
19.4339	8.95133		19.162	15.4074		20.6158	20.1284		22.576	7.74502		31.2567	12.7112		30.3555	19.1536
21.2087	8.9517		19.4825	16.218		20.8147	20.8856		23.4648	7.74993		28.9388	12.7125		33.8685	19.1589
21.2902	8.95629		20.1184	18.0058		20.5025	19.6962		23.4513	7.75103		28.1968	12.7336		32.9304	19.159
20.4747	8.95904		19.6654	16.6812		20.7974	20.7563		23.0329	7.75175		24.7288	12.7343		31.9435	19.1616
21.7216	8.95911		20.3875	18.8397		20.5615	19.8563		23.8856	7.75361		26.4838	12.7376		32.2514	19.1712
22.2981	8.95915		19.9342	17.4142		20.8281	20.8528		25.2561	7.75424		25.6687	12.7456		31.6216	19.1719
20.7988	8.96052		19.3955	15.9244		20.9096	21.163		24.0178	7.75611		27.7874	12.753		30.6188	19.1761
21.3969	8.96357		19.7557	16.8121		20.7978	20.7115		23.3742	7.75913		23.8769	12.7537		31.6632	19.177
22.7635	8.96455		20.4194	18.8395		20.8497	20.9242		24.5475	7.76639		25.1598	12.7668		31.6416	19.1794
21.2601	8.96799		20.0963	17.8076		20.9577	21.3543		24.0175	7.77063		28.4586	12.7733		31.2709	19.18
19.7711	8.96887		19.9738	17.4392		20.4233	19.3252		24.1595	7.77103		28.3194	12.775		32.9659	19.1829
21.6869	8.97307		19.3513	15.718		20.6383	20.1003		21.9189	7.7725		24.653	12.7853		29.0652	19.1833
20.8158	8.97401		18.6859	14.1623		20.4573	19.4455		24.0007	7.77393		28.3325	12.7936		33.5139	19.1834
21.1095	8.97435		19.3813	15.7852		20.56	19.7998		23.7979	7.77687		24.1835	12.7998		31.0203	19.2308
19.7351	8.97538		20.32	18.4446		20.7906	20.67		23.8927	7.77778		27.8927	12.8094		31.1392	19.231
23.8751	8.97575		20.5752	19.2695		20.8498	20.891		25.132	7.78022		25.7271	12.8155		32.5133	19.2313
21.3724	8.97635		20.4375	18.7931		20.7302	20.4235		26.738	7.78958		25.6915	12.8265		31.2438	19.2316
20.1818	8.97704		20.0396	17.5338		20.954	21.3003		25.3516	7.79704		29.2211	12.827		31.4894	19.2377
22.601	8.98253		19.711	16.5821		20.9089	21.1053		25.2502	7.80355		25.6974	12.8316		31.9401	19.2404
22.0039	8.98322		19.9277	17.1631		21.0138	21.5247		26.3763	7.81325		28.7453	12.8353		30.1492	19.2413
23.4415	8.98531		20.2895	18.2057		20.8288	20.7817		25.0405	7.81456		27.1051	12.8373		32.8413	19.2423
22.1816	8.98649		20.1772	17.8477		19.6498	16.8611		22.277	7.81616		27.6171	12.8401		32.5759	19.2507
20.8237	8.98976		20.3194	18.2646		20.5201	19.5985		23.4731	7.81761		22.3868	12.8505		32.7172	19.256
21.6143	8.99036		19.7481	16.5834		20.8098	20.6757		22.3499	7.8191		22.2648	12.8539		29.0129	19.2643
21.8233	8.99197		19.3215	15.4625		20.7513	20.4351		24.1282	7.82102		27.4132	12.8545		32.5592	19.2735
20.9405	8.99485		20.3037	18.1879		20.4689	19.4073		23.9244	7.82297		27.7487	12.8741		34.1805	19.276
21.9371	8.9951		20.2509	18.0124		20.7165	20.2996		24.4729	7.82364		26.2178	12.8789		33.3498	19.2764
20.4468	8.99803		18.993	14.6737		20.8244	20.7172		22.0223	7.82573		26.1496	12.8819		31.5051	19.2857
21.0813	8.99803		19.3851	15.598		20.5226	19.5892		24.5768	7.82983		26.9614	12.887		30.3379	19.2869
22.6643	8.99917		20.3287	18.2364		20.8392	20.7626		23.8783	7.83307		29.8431	12.8943		30.9525	19.2871
20.4193	9.0106		20.3096	18.1504		20.598	19.8361		24.6192	7.83739		23.6695	12.8964		31.8552	19.2878
20.619	9.01183		19.8681	16.8479		20.6051	19.8581		24.6712	7.83912		22.4304	12.8979		32.0288	19.2892
20.7924	9.0131		20.1761	17.7095		21.0722	21.6525		24.4865	7.85297		27.1985	12.8989		31.6354	19.2919
21.1131	9.01464		20.2855	18.0223		20.6721	20.0695		24.6448	7.8562		25.6746	12.9092		32.2613	19.2949
23.6955	9.01473		20.4976	18.6735		20.1478	18.2711		24.9334	7.86226		23.4135	12.9118		32.9568	19.3035
21.0185	9.01649		20.6768	19.2626		20.7497	20.3395		23.8908	7.86542		25.5331	12.9126		32.1319	19.3059
22.803	9.01807		19.6112	16.0748		21.1157	21.7925		25.1914	7.86602		25.282	12.9162		34.972	19.3109
23.1759	9.01908		18.6483	13.8481		21.0037	21.3235		27.087	7.86736		29.8155	12.9182		31.7921	19.3112
23.6892	9.02038		19.5403	15.8823		20.9142	20.9589		24.78	7.86943		24.7277	12.9196		33.4509	19.3114
20.0696	9.02327		20.4582	18.4937		20.612	19.8126		23.689	7.87042		25.3241	12.9218		30.5505	19.3136
24.5383	9.02354		19.9223	16.8869		21.1147	21.7695		24.9475	7.8731		23.7671	12.924		32.5419	19.3163
22.2603	9.02756		20.1602	17.5696		20.5297	19.502		24.6823	7.8735		28.8603	12.9319		32.9241	19.3203
21.7508	9.03413		20.095	17.379		20.7814	20.4212		24.5052	7.87613		26.8572	12.9399		31.6357	19.3215
22.0567	9.03532		20.2415	17.8101		21.0475	21.4538		21.4629	7.87706		30.4231	12.9447		30.6696	19.3225
23.8269	9.03551		20.6555	19.1208		20.9402	21.0214		23.6881	7.88401		25.5565	12.9485		30.8269	19.3292
21.4607	9.03605		20.3835	18.1381		20.3741	18.9456		21.8142	7.88963		24.4341	12.9488		31.0089	19.3339
22.5169	9.0367		20.0907	17.2583		20.9352	20.9915		24.9748	7.89308		25.5729	12.95		31.2411	19.3412
20.7451	9.03809		20.0549	17.149		20.5807	19.6596		24.1372	7.90706		23.5089	12.9543		32.0135	19.3448
23.6175	9.04194		19.6314	16.0013		20.9166	20.9178		25.339	7.90839		29.1268	12.9657		31.131	19.347
20.8843	9.04297		19.2757	15.1272		20.9203	20.9361		26.8784	7.9092		25.1712	12.9684		31.4366	19.3473
20.5946	9.04382		20.5309	18.5859		20.6355	19.8436		25.1628	7.91988		29.8867	12.9686		31.2776	19.3491
21.9357	9.04783		20.3391	17.9634		20.8325	20.5721		25.1346	7.92382		26.5802	12.9709		32.0628	19.3511
22.3816	9.05162		19.9123	16.705		20.866	20.699		24.2801	7.9239		28.5406	12.9718		31.524	19.3534
23.1085	9.05439		19.4163	15.422		20.8595	20.6719		24.9316	7.9272		28.9896	12.973		30.4498	19.3601
20.5488	9.05818		19.6817	16.087		20.7442	20.2377		24.4533	7.93231		28.1861	12.9761		30.7504	19.3622
22.3302	9.06215		20.0816	17.1493		20.6217	19.7757		23.5729	7.93482		27.7648	12.9815		31.9575	19.3659
20.926	9.06344		20.2556	17.6269		20.8188	20.5005		23.7889	7.93716		25.7806	12.9833		32.3848	19.3668
23.5081	9.06471		20.4978	18.3682		20.5029	19.3564		24.4049	7.93841		27.4816	12.9923		29.3707	19.3684
21.8004	9.06474		20.3211	17.8206		20.9265	20.9149		23.2093	7.94374		27.401	12.994		31.3163	19.3686
21.7444	9.06562		20.2291	17.5434		20.9433	20.9887		23.2552	7.95337		26.805	13.0059		32.0081	19.3689
21.3535	9.06717		20.0993	17.1624		20.0098	17.734		23.0646	7.95694		26.6942	13.0086		33.7118	19.3701
22.2971	9.06973		20.4425	18.1585		20.9552	21.0095		25.5843	7.95831		24.1669	13.0116		32.0112	19.3712
22.63	9.07028		19.5063	15.5713		20.1752	18.2378		24.2019	7.96064		25.7367	13.0148		30.9116	19.3746
22.4669	9.07121		20.1535	17.289		21.0434	21.3306		26.5482	7.96184		25.792	13.0213		30.7058	19.3755
19.1922	9.07144		19.8938	16.5672		20.5944	19.6141		23.8266	7.97063		24.9086	13.0285		30.7058	19.3755
23.0087	9.07263		20.2393	17.5272		20.8487	20.558		26.1106	7.97553		27.2493	13.041		31.3164	19.3767
24.428	9.07365		19.2344	14.8895		20.1065	17.9878		25.7895	7.97971		26.925	13.0461		32.8248	19.3787
21.4948	9.07467		20.6152	18.6481		20.9514	20.9469		22.2398	7.98507		27.5297	13.0469		34.5554	19.3798
23.4045	9.07566		20.5635	18.4602		20.5285	19.3754		25.1698	7.98928		28.362	13.0481		32.8826	19.3807
22.5876	9.07654		20.7762	19.1399		20.8164	20.4098		23.8351	7.99235		31.0438	13.0528		32.561	19.3808
20.2346	9.07699		19.9678	16.6693		20.7578	20.1707		22.9876	7.99639		26.3494	13.059		31.7184	19.3828
21.397	9.08121		19.6303	15.7847		20.1524	18.1042		23.8358	7.99984		25.7999	13.0798		29.3903	19.3842
20.4539	9.08239		19.6307	15.78		20.8816	20.6256		25.7396	8.00344		25.4858	13.09		31.7833	19.3905
21.3383	9.08457		19.8871	16.4181		21.0607	21.3186		23.9979	8.00821		28.5621	13.0987		31.7878	19.3973
21.4663	9.08826		20.6859	18.7726		21.2672	22.1852		24.4713	8.01019		23.9523	13.1033		31.2888	19.3989
24.1148	9.08942		19.724	15.9656		20.6717	19.8221		26.3279	8.0249		25.1563	13.1036		35.046	19.4
21.7539	9.08966		20.4547	17.9865		20.7768	20.2027		24.2214	8.03149		26.7329	13.1159		33.6403	19.4063
23.0651	9.09036		20.2599	17.4064		20.8542	20.4839		23.8856	8.03537		23.6566	13.118		30.8732	19.4097
21.899	9.0905		20.4749	18.0439		21.0648	21.3111		23.2847	8.03538		27.1881	13.1267		30.7941	19.4111
20.8862	9.0913		18.6826	13.5895		20.2558	18.3937		23.0315	8.03863		27.7619	13.1362		31.5429	19.4112
21.2305	9.09854		20.7371	18.8572		20.874	20.5542		23.0001	8.03986		26.7537	13.1433		32.9195	19.4145
21.375	9.09911		20.5194	18.1504		21.038	21.1968		24.315	8.04137		26.6923	13.1682		32.244	19.4147
20.7016	9.09998		19.2281	14.7373		21.143	21.6156		24.4222	8.04387		28.7414	13.1734		29.8283	19.4175
21.4354	9.10292		19.6759	15.8013		20.8673	20.5161		26.056	8.04616		25.5955	13.1748		33.0037	19.427
24.1153	9.10395		20.3908	17.7297		21.1225	21.5121		22.9702	8.04879		24.9967	13.1984		31.8224	19.4293
22.2375	9.1093		20.0413	16.7269		20.3982	18.8264		23.8025	8.05253		27.9488	13.2042		31.6371	19.4306
21.515	9.11224		20.2131	17.1857		20.9329	20.7226		24.3748	8.05476		28.2764	13.2184		31.6371	19.4306
19.8274	9.11288		20.1901	17.1124		20.6001	19.501		22.9997	8.05823		24.5882	13.2503		31.5315	19.4318
21.7481	9.11587		20.5607	18.2041		21.0872	21.3185		23.9349	8.05958		26.2066	13.2642		35.2214	19.4358
22.9056	9.11978		20.2923	17.3927		20.8932	20.533		22.5636	8.06037		26.7024	13.2694		30.6392	19.4395
20.9087	9.12416		20.715	18.6847		21.2015	21.755		24.1933	8.06952		26.8452	13.273		31.5374	19.4401
21.5368	9.12866		20.7492	18.7736		21.0273	21.0297		24.2284	8.07089		27.983	13.2768		30.2413	19.4421
20.6642	9.12988		20.5668	18.1543		20.8035	20.1666		25.2828	8.07413		26.3006	13.3007		31.8151	19.4423
21.9918	9.13069		20.3768	17.5657		20.791	20.1128		25.5369	8.0771		23.7425	13.3049		30.4228	19.4476
20.8843	9.13313		19.7138	15.7695		21.0054	20.9126		23.5204	8.07995		28.0931	13.307		29.1954	19.4548
21.4741	9.13605		20.3507	17.4556		20.327	18.4916		25.252	8.08185		27.9872	13.313		33.8831	19.4572
20.2244	9.13823		19.1011	14.3179		20.8814	20.4316		25.5589	8.08545		27.235	13.3206		35.1061	19.4603
22.9058	9.13967		19.661	15.605		20.7627	19.9769		23.9792	8.08984		28.3795	13.336		31.2818	19.4605
22.9193	9.14077		20.6232	18.2233		21.0865	21.213		23.28	8.09033		25.7265	13.3394		31.1151	19.4646
23.7786	9.14163		19.7789	15.8646		20.8252	20.2119		24.3583	8.09183		25.0694	13.3679		30.9407	19.4681
19.6542	9.14522		20.3828	17.4593		20.731	19.8616		24.3537	8.09381		26.1486	13.3763		33.3695	19.4752
23.5902	9.14558		17.8876	11.96		20.8067	20.123		25.142	8.09433		27.8478	13.4015		31.619	19.4837
22.3686	9.15002		19.2771	14.5983		20.5377	19.1649		25.2596	8.09793		28.1846	13.4025		33.6058	19.4852
21.8182	9.15163		19.7553	15.7105		20.6895	19.6843		25.4131	8.10622		25.5462	13.4182		32.9788	19.4867
22.5635	9.15276		19.6526	15.4563		20.9417	20.6124		24.3291	8.11393		28.5728	13.4286		31.2492	19.4878
20.9132	9.158		20.9225	19.0136		20.8701	20.3428		24.5753	8.11489		28.6171	13.4698		31.5684	19.4905
23.1054	9.15974		20.9737	19.1635		20.3801	18.6277		24.5464	8.12713		25.5135	13.4834		32.2031	19.4908
22.52	9.15981		19.3441	14.6561		20.9133	20.4975		24.2301	8.12771		26.4701	13.4955		30.3566	19.5028
21.7438	9.16134		20.196	16.6958		20.8393	20.2089		23.7661	8.14469		27.599	13.4959		33.208	19.5036
23.648	9.16188		20.6881	18.0726		20.5479	19.1647		23.0871	8.14782		25.9317	13.5078		32.957	19.5141
21.6739	9.16301		19.6011	15.1673		20.8578	20.2496		24.937	8.14862		28.5597	13.5177		30.2549	19.516
23.2668	9.16357		20.3527	17.0285		20.9666	20.6538		24.1332	8.15475		25.2817	13.5727		31.3152	19.5179
21.4466	9.16489		20.7876	18.2832		21.1336	21.3155		25.4568	8.15656		28.6572	13.5875		34.3584	19.521
22.7594	9.16727		20.7112	18.0476		20.9006	20.3932		21.6518	8.15813		26.7935	13.6012		31.7521	19.522
21.2456	9.16735		19.4266	14.6801		20.9908	20.72		24.7417	8.17296		26.3397	13.6266		32.7842	19.5225
23.9674	9.17258		19.5723	14.9926		20.5497	19.1173		23.9253	8.17493		26.6209	13.6469		32.304	19.5235
21.3242	9.17434		20.2226	16.5969		21.0534	20.9418		24.1058	8.1773		27.1834	13.6611		31.286	19.5244
22.5663	9.17453		21.0708	19.125		21.2137	21.5444		25.9836	8.17814		29.007	13.6667		34.507	19.5276
22.669	9.17879		20.3506	16.8644		20.7749	19.8549		23.9335	8.18374		32.0435	13.6685		33.5568	19.5298
21.5808	9.18097		21.153	19.2617		20.9562	20.5283		25.1624	8.18389		30.2585	13.6747		30.7708	19.5326
22.3478	9.18263		20.7821	18.0644		20.9092	20.3457		26.5565	8.18663		24.6811	13.6938		30.7388	19.5329
20.5109	9.18373		20.9098	18.4508		19.8001	16.7635		23.3845	8.18702		27.2106	13.7049		33.6646	19.5387
24.0235	9.18397		20.7762	18.0426		20.8899	20.2624		25.6273	8.19449		25.5888	13.7083		33.6016	19.5414
23.6547	9.18999		20.3003	16.6785		20.7885	19.8743		25.7148	8.19666		23.5412	13.7149		32.7875	19.5443
22.469	9.19881		20.9967	18.7254		20.5774	19.1265		24.3874	8.20053		28.8267	13.7613		34.5837	19.5529
20.5132	9.20054		20.5404	17.3114		20.9334	20.3908		23.041	8.20369		27.4243	13.8022		30.5863	19.5547
20.6541	9.20116		19.8851	15.5488		20.392	18.4953		24.922	8.20945		24.1771	13.8365		33.5286	19.5632
21.912	9.20994		20.0545	15.9479		20.7841	19.8284		24.489	8.21614		26.142	13.8434		32.8494	19.5649
22.7994	9.21054		20.5603	17.2927		20.8648	20.1151		24.372	8.22536		27.5729	13.9315		33.1393	19.5731
22.9172	9.21506		20.7585	17.857		20.9499	20.4201		24.0011	8.23662		26.5722	13.9427		32.3217	19.5769
21.849	9.2156		20.5196	17.1205		21.0156	20.6709		24.0505	8.24772		25.7936	13.9429		32.8851	19.5787
21.926	9.22189		20.5443	17.1699		21.1053	21.0082		24.5496	8.25681		23.5273	14.1161		32.0347	19.5804
22.6737	9.22522		19.2393	14.0223		20.0828	17.5024		24.4996	8.2624		30.764	14.1261		31.0453	19.5854
22.7516	9.22528		19.9162	15.529		21.1543	21.1786		24.8529	8.2673		25.6875	14.3935		31.1648	19.5899
21.3251	9.22581		20.4707	16.9356		20.8545	20.0028		23.6063	8.27782					30.5993	19.5913
21.74	9.22583		20.5641	17.1409		20.3637	18.3301		25.8296	8.27859					31.3929	19.5941
21.6633	9.22675		21.2832	19.2811		21.1587	21.1563		25.2425	8.27887					29.4793	19.5991
24.3516	9.22841		20.1688	16.0417		20.9904	20.4951		24.9094	8.28814					30.2344	19.6001
22.7391	9.22918		19.221	13.8953		21.2714	21.5845		26.0833	8.29767					34.0142	19.6029
22.9427	9.23159		20.8338	17.8092		20.7648	19.654		25.4764	8.29818					32.7984	19.6086
22.8402	9.23283		21.3603	19.403		20.9873	20.4489		22.574	8.30255					33.4841	19.6117
22.0042	9.23388		20.2773	16.1742		20.5295	18.8254		25.0303	8.30324					31.3192	19.6163
21.3141	9.23706		19.9823	15.3701		20.6679	19.2961		25.8426	8.3121					31.3192	19.6163
24.0191	9.23893		20.6584	17.0707		20.6766	19.3083		24.3221	8.32351					31.0761	19.6222
22.5807	9.23935		20.6599	17.0458		20.805	19.7527		23.0561	8.32419					31.6059	19.6223
22.5117	9.24076		21.0039	18.0318		20.7365	19.5115		23.5544	8.32929					33.3671	19.6243
23.0262	9.24121		20.8673	17.5669		20.022	17.2236		22.3844	8.3299					33.2052	19.6257
21.5104	9.24691		20.062	15.4532		21.3865	21.9791		23.8529	8.3387					34.0316	19.6258
20.778	9.24871		20.462	16.437		20.9207	20.1487		24.7174	8.34599					32.0701	19.6275
22.2135	9.25145		21.3803	19.106		19.2007	15.0809		25.7051	8.35862					32.5257	19.6293
20.2344	9.2574		20.6136	16.824		21.1564	21.0299		24.4014	8.35972					31.672	19.6399
21.8887	9.26002		20.1436	15.586		20.8521	19.8865		25.0686	8.36519					31.8458	19.6407
22.817	9.26092		21.129	18.2377		21.0209	20.5042		24.5884	8.36533					33.9759	19.6412
20.8392	9.26252		20.4471	16.3121		21.0548	20.6281		24.4941	8.37					33.1077	19.6446
20.2044	9.26468		20.0121	15.1572		21.1379	20.939		24.2258	8.37248					29.1111	19.6452
21.2131	9.26772		20.217	15.6362		20.7601	19.5296		24.6991	8.37271					29.617	19.65
21.8661	9.27577		21.3893	18.8842		21.0276	20.5035		23.2857	8.38316					32.2842	19.6521
21.9952	9.27602		20.2904	15.8018		21.1427	20.9438		23.8323	8.38402					31.0112	19.6549
23.4487	9.27733		20.2536	15.7079		20.7833	19.6055		23.5134	8.40185					31.0112	19.6549
22.2063	9.2851		20.4095	16.072		20.9118	20.063		26.0911	8.4038					31.2982	19.6568
22.7413	9.28581		21.3216	18.6223		21.0175	20.4385		23.2854	8.41594					30.389	19.6581
22.4139	9.2866		20.5482	16.4073		20.8921	19.9502		24.8084	8.41631					31.7931	19.6582
23.1951	9.29071		21.2711	18.4076		20.482	18.5486		25.2564	8.42394					29.8076	19.6612
21.0454	9.29323		20.8203	17.098		21.0069	20.3251		27.9734	8.42717					32.302	19.6649
23.0496	9.30116		19.9931	15.0069		21.1098	20.7066		24.8085	8.43463					32.475	19.6747
20.6181	9.30134		21.1401	17.9474		20.7746	19.4814		24.8036	8.43748					31.1625	19.6751
22.7901	9.30182		20.0102	15.0201		20.9755	20.2016		24.4934	8.44383					32.9642	19.6759
22.6064	9.30301		20.0996	15.1945		21.1314	20.7675		23.6776	8.44603					32.1135	19.6799
21.4171	9.30448		21.3659	18.5331		21.0365	20.3905		24.5301	8.45168					32.4623	19.6843
23.868	9.30682		20.566	16.2831		21.3232	21.5124		24.7948	8.45258					33.1383	19.6849
21.0774	9.30817		20.8434	16.9988		21.0238	20.345		25.4709	8.46359					33.8082	19.6896
22.3601	9.31036		20.8516	17.0165		20.6145	18.8918		24.9396	8.48163					32.4048	19.6924
23.5479	9.31073		20.01	14.9261		20.9936	20.2139		24.6335	8.48261					31.8272	19.6948
20.9093	9.31121		20.7877	16.8188		21.2081	21.0372		23.7595	8.48651					32.1587	19.7025
22.285	9.31295		21.5757	19.127		20.7615	19.3833		25.6905	8.48727					32.6898	19.7049
24.9634	9.31333		20.6192	16.3523		20.8239	19.5906		25.5249	8.48962					31.7957	19.7118
21.0164	9.31553		21.394	18.4954		21.1337	20.711		24.3981	8.49108					30.9278	19.7132
22.2624	9.3166		20.328	15.5981		21.1458	20.7513		23.7026	8.49183					29.8861	19.7171
22.5238	9.31813		21.3478	18.3287		21.0059	20.2181		24.3303	8.5027					32.3832	19.7217
22.5453	9.31815		20.1256	15.1059		20.7404	19.2693		24.2972	8.51221					33.2341	19.7258
21.9124	9.31869		20.7554	16.638		21.1361	20.7021		24.1001	8.51709					33.9849	19.7263
20.7375	9.32001		20.9816	17.2379		21.225	21.0312		23.3809	8.53531					30.0014	19.7274
21.6848	9.32018		20.666	16.3837		21.0228	20.2521		24.0585	8.54556					32.2765	19.7297
21.6076	9.32162		20.5353	15.9393		20.9106	19.842		23.3255	8.57064					32.9548	19.7414
22.1353	9.32364		20.6131	16.1099		21.418	21.7443		22.8332	8.57274					30.8895	19.7442
25.0716	9.32381		21.3566	18.1369		21.2425	21.0265		25.4006	8.5788					32.5498	19.7447
19.9764	9.32548		20.7091	16.3451		20.8212	19.4674		23.8894	8.58419					31.3186	19.7447
22.4801	9.32624		19.8923	14.4527		20.9831	20.0391		26.474	8.58528					31.4985	19.7516
22.4261	9.32908		21.5588	18.7365		21.5349	22.209		25.2954	8.59566					32.1209	19.7561
23.9308	9.33078		21.1764	17.5828		21.2438	20.9974		23.1659	8.59993					32.0792	19.7576
24.0707	9.33226		19.0229	12.7496		21.0594	20.2895		26.6766	8.61606					33.3102	19.7604
23.5277	9.33247		20.8868	16.7457		20.9382	19.8482		25.5474	8.62722					31.5095	19.7652
24.2442	9.33429		19.9061	14.426		21.1652	20.6773		24.4878	8.63767					32.4299	19.7653
23.1449	9.33859		21.2667	17.7775		20.7401	19.1501		23.6865	8.6391					32.6888	19.7717
21.1796	9.33862		19.6145	13.8197		21.0673	20.3076		25.9366	8.64779					31.7251	19.7774
20.8084	9.34258		20.2625	15.1432		21.3283	21.3125		26.8098	8.67515					32.2702	19.7775
21.8056	9.34309		20.8456	16.5496		20.8443	19.4942		24.9757	8.67693					30.7578	19.7795
20.4253	9.34435		20.1759	14.9397		21.1122	20.4605		23.9017	8.68599					33.3854	19.7833
23.7294	9.34667		21.2133	17.5111		21.2125	20.8378		24.4114	8.69969					33.9315	19.7862
21.7633	9.34701		20.794	16.3693		20.6356	18.784		24.3462	8.70107					31.5317	19.789
21.8338	9.34797		21.6291	18.7053		21.2062	20.7918		24.8934	8.70446					31.2201	19.79
24.2126	9.34867		20.6058	15.8832		20.9922	19.9867		25.1007	8.71511					30.896	19.7905
22.6488	9.34948		21.091	17.1091		21.2477	20.9506		23.9054	8.73222					32.8039	19.791
21.7168	9.35009		21.3419	17.784		21.2552	20.9729		27.8718	8.76598					34.6048	19.7931
23.3286	9.35084		21.3648	17.8526		21.0552	20.2038		24.7701	8.76722					32.272	19.7937
20.7679	9.35251		20.7965	16.2582		20.9993	20.0051		25.609	8.77375					33.4273	19.7939
20.9111	9.35326		21.1613	17.2025		21.0676	20.248		24.4006	8.7775					34.0497	19.808
22.3812	9.35503		21.3005	17.568		21.1001	20.3582		24.1389	8.78126					33.4188	19.8093
27.2903	9.35507		19.4486	13.314		20.809	19.3111		23.882	8.78399					33.5599	19.8106
23.947	9.36382		20.4494	15.3558		21.2907	21.0587		25.0604	8.79279					30.8913	19.8107
23.1423	9.36479		21.1002	16.9637		21.0276	20.0641		24.2001	8.79956					34.2169	19.8115
20.5308	9.36935		20.467	15.3908		21.1612	20.5447		23.7006	8.80222					29.7174	19.8117
22.8668	9.37551		20.8636	16.2485		21.35	21.2708		24.835	8.80323					29.7837	19.8139
24.1249	9.37715		20.3655	15.0273		21.3623	21.3141		22.593	8.81273					34.6818	19.8151
21.7978	9.37815		20.0565	14.3461		21.3744	21.3488		25.2663	8.81593					32.9543	19.8159
21.3765	9.37933		21.3702	17.4561		20.9855	19.871		24.5967	8.81949					32.1967	19.8159
22.2631	9.38057		20.8371	16.057		21.0827	20.2141		24.4375	8.8246					29.6728	19.8189
20.9044	9.38165		20.4319	15.1107		20.8565	19.3956		26.8909	8.84282					32.9789	19.8207
22.131	9.38341		21.2401	17.0843		20.9488	19.7098		27.3481	8.86137					32.6641	19.8211
23.2361	9.38422		21.8132	18.7195		21.1186	20.3009		24.8904	8.86581					32.7469	19.8257
21.4073	9.38574		21.0039	16.4305		21.0419	20.0119		24.4539	8.86621					32.9942	19.831
24.9599	9.38923		21.5535	17.8932		20.8737	19.4215		24.7742	8.86713					32.0603	19.8336
22.8405	9.39256		20.7997	15.7369		21.1323	20.3345		25.2753	8.87719					33.8981	19.8563
22.832	9.39335		21.019	16.1945		21.154	20.3982		24.0654	8.89456					31.9635	19.8565
21.2749	9.39452		21.5307	17.4797		21.4263	21.4551		24.2337	8.91697					31.5657	19.8577
21.9544	9.39618		20.7612	15.498		20.643	18.6206		24.967	8.92095					33.7898	19.8648
23.0237	9.40125		21.6532	17.7686		20.8995	19.4777		24.1545	8.92634					32.7097	19.8654
22.9269	9.40598		21.2945	16.7913		21.2107	20.5965		25.0972	8.96598					31.0662	19.8747
23.7797	9.40805		21.2918	16.7527		21.4506	21.5292		26.1038	8.97854					32.0175	19.876
21.432	9.41276		20.1234	14.0878		21.0097	19.8521		27.8924	8.98855					33.7238	19.8805
21.3785	9.41311		21.3444	16.8274		21.162	20.3853		23.5983	9.00038					32.1794	19.8827
23.8842	9.41405		20.9824	15.8976		21.1136	20.207		25.2229	9.01093					34.3762	19.8839
21.3236	9.41473		21.0743	16.0874		21.281	20.817		24.2591	9.01139					32.2867	19.8856
21.4783	9.41595		22.0715	18.7076		20.4675	18.0237		24.1162	9.03842					30.8565	19.8884
22.6357	9.41636		20.9175	15.5604		21.0175	19.8283		21.8005	9.03999					31.5246	19.8885
22.2092	9.41897		21.7435	17.5742		20.8859	19.3459		25.0737	9.05168					31.5246	19.8885
22.5483	9.41994		21.2763	16.3337		20.9297	19.4993		26.7406	9.05239					33.3278	19.8932
21.1186	9.42077		21.4549	16.7601		21.2027	20.4832		25.9626	9.06637					32.036	19.8948
19.886	9.42102		19.5291	12.7115		21.1438	20.2504		23.05	9.0669					31.7174	19.8964
21.5743	9.42152		20.7543	15.0536		21.3218	20.923		22.1843	9.13614					30.8043	19.8971
21.454	9.42331		21.6252	17.1361		21.2294	20.5347		28.226	9.17418					32.4739	19.8976
22.7742	9.42454		19.7746	13.0712		21.3342	20.9157		26.1025	9.19636					31.3022	19.8994
22.8254	9.42531		21.8653	17.7041		20.9683	19.5692		24.6504	9.20228					32.5963	19.9006
21.3439	9.42677		21.9299	17.8333		21.3934	21.1225		25.6345	9.20769					32.5321	19.9009
20.8319	9.4269		21.7211	17.2085		21.0459	19.8114		25.1805	9.21624					33.0479	19.902
22.7135	9.42921		21.3253	16.1463		21.1059	20.0316		25.3332	9.22961					32.0521	19.9025
22.5122	9.43029		22.3716	18.9473		20.8424	19.0994		25.5716	9.28749					33.1007	19.9034
21.6945	9.43057		21.3769	16.2082		21.6186	22.0095		26.5618	9.29755					31.749	19.9073
21.742	9.4322		21.0984	15.4902		20.9827	19.5842		24.0703	9.33868					30.2894	19.9077
20.7747	9.43232		21.7984	16.981		20.7635	18.8316		26.0073	9.36828					30.1067	19.9078
20.5773	9.43561		20.5538	14.0806		21.1816	20.2752		25.8881	9.39259					29.787	19.9132
22.697	9.43676		20.1301	13.2609		21.4169	21.1695		27.6175	9.39419					31.5998	19.9183
21.7399	9.43988		20.1022	13.1368		21.2445	20.4934		25.0252	9.42209					32.8736	19.92
23.245	9.44219		21.751	16.5038		20.611	18.3217		26.919	9.45541					31.9006	19.9254
22.6825	9.44238		20.8444	14.449		20.9561	19.449		25.5857	9.62341					32.5624	19.9364
21.406	9.44405		20.9357	14.6229		21.1828	20.2533		25.7573	9.71349					30.6561	19.9372
22.3109	9.44455		21.2337	15.248		20.6956	18.5715		26.6183	9.73994					31.2913	19.9383
21.1508	9.44683		21.9251	16.8044		21.1423	20.0745		25.6768	9.7401					33.1082	19.939
20.4012	9.44844		21.137	14.9188		21.3114	20.6901		27.6436	9.77216					31.8437	19.9394
21.8072	9.44872		22.3592	17.859		21.1533	20.0932		27.5419	9.81838					30.2571	19.9441
21.7113	9.45089		20.5518	13.7219		21.084	19.8408		27.7682	9.88365					33.4052	19.9481
20.6267	9.45199		21.7457	16.1949		20.8084	18.8972		23.7577	9.90348					33.0239	19.9509
20.9818	9.45355		21.0591	14.6704		21.1252	19.9841		25.9335	9.94299					32.1859	19.9519
21.7084	9.45497		22.4664	18.0371		21.5875	21.7464		25.4389	9.95064					29.6202	19.9531
21.6044	9.45792		21.625	15.8711		21.4765	21.2981		26.8655	9.96853					33.0433	19.9531
22.4653	9.46291		22.3301	17.5633		21.1512	20.0597		25.6416	10.0204					31.4977	19.9537
22.1672	9.46323		20.7107	13.8902		21.0627	19.7473		25.3565	10.2033					30.9847	19.9571
20.9412	9.46479		20.5337	13.5419		21.2975	20.5926		26.7553	10.2561					32.9528	19.9586
21.0213	9.46513		20.5271	13.501		21.2301	20.328		25.7104	10.2686					30.9095	19.9588
21.2559	9.4652		21.0476	14.4873		21.2437	20.3817		27.2428	10.298					33.6442	19.9618
20.3455	9.46672		21.6161	15.5802		21.6681	22.0313								31.6186	19.9621
22.2781	9.46692		22.3131	17.2653		21.48	21.2545								32.3206	19.9626
21.6912	9.46928		21.3068	14.8687		21.045	19.6316								32.6972	19.9669
18.7294	9.4703		22.4831	17.5097		21.1972	20.1568								30.8451	19.9676
21.6034	9.47071		20.248	12.7815		21.2916	20.4988								32.5509	19.9699
23.7191	9.4716		21.667	15.3475		21.7005	22.0994								31.7849	19.9716
22.0609	9.47577		19.9597	12.177		21.6019	21.6888								31.0084	19.9756
21.9579	9.47727		21.8133	15.5724		20.6868	18.3792								33.1896	19.978
21.2448	9.48039		20.5868	13.1141		21.156	19.952								33.1623	19.9821
19.599	9.48088		21.945	15.6333		21.0595	19.6048								30.9778	19.9833
20.5731	9.48376		20.1359	12.0045		21.0586	19.5865								32.618	19.9853
21.0453	9.48623		23.2134	18.175		21.1996	20.0693								32.4574	19.9865
20.0536	9.48826		23.0262	17.6538		20.6775	18.3173								32.8229	19.9876
22.0067	9.49012		20.88	13.0629		21.3255	20.5176								30.938	19.991
22.014	9.49062		20.9181	13.0826		21.2872	20.3683								31.353	20.0015
22.0325	9.49076		23.5816	18.6954		20.9562	19.192								30.4144	20.0025
21.985	9.49101		20.0535	11.4827		21.0122	19.3683								31.8855	20.0034
24.7929	9.49213		21.5639	13.7694		21.382	20.6557								31.909	20.0046
24.0097	9.49363		21.3621	13.3049		20.7108	18.3423								31.3162	20.0077
21.4222	9.49408		22.1491	14.6516		21.4644	20.9614								33.7971	20.0094
21.8489	9.49526		21.3712	13.1891		21.4955	21.0605								32.6151	20.0107
22.6055	9.49749		20.6805	12.0748		20.926	19.0198								31.1882	20.0112
22.9686	9.49931		23.5222	17.5999		21.2795	20.2397								33.8665	20.0194
22.3151	9.50112		20.117	11.1891		20.9639	19.1345								32.7236	20.0243
23.2989	9.50254		21.3257	12.9232		21.4436	20.8427								32.9934	20.026
21.8629	9.50715		21.4111	13.0562		21.3927	20.6407								32.1796	20.028
22.1843	9.51271		21.2616	12.7616		21.5238	21.1233								31.0567	20.0282
24.6594	9.51407		21.7602	13.4856		20.9692	19.1145								31.5561	20.0287
23.3828	9.52165		21.0619	12.203		21.2872	20.22								33.4546	20.0303
22.5918	9.52447		21.7577	13.0224		21.0759	19.4559								29.4328	20.0308
22.752	9.52587		24.7017	19.0464		21.3772	20.5244								33.3884	20.033
22.903	9.52675		21.9318	12.9412		21.6653	21.6312								32.2374	20.0343
23.287	9.52902		22.2635	13.2808		21.5252	21.0562								32.1651	20.0401
21.4604	9.53096		22.3463	13.3634		21.4062	20.6068								32.77	20.0402
21.6928	9.53138		22.2475	13.1284		21.1143	19.5409								31.7421	20.0423
21.5157	9.53592		21.7852	12.2606		21.2045	19.856								34.3277	20.0465
21.9716	9.53707		22.0302	12.5383		21.3399	20.3443								32.9844	20.0474
22.9849	9.53914		20.9587	11.0237		21.3176	20.2405								33.0071	20.0479
23.1567	9.54112		21.5293	11.5058		21.1521	19.6529								32.2651	20.0569
22.4394	9.54423		22.4553	12.6548		21.0618	19.3272								33.752	20.062
21.0096	9.54635		22.2805	12.3747		21.4213	20.6024								31.7072	20.0685
22.4638	9.54635					21.2549	19.9836								31.5212	20.0706
22.8953	9.54834					21.3677	20.3642								32.3596	20.0707
23.0626	9.5488					21.6058	21.2698								31.5913	20.075
21.4252	9.55084					20.9952	19.0576								32.9086	20.0751
22.6229	9.55088					21.4899	20.8104								32.1491	20.0782
21.6416	9.55409					21.2231	19.8294								33.4398	20.081
20.9311	9.55478					21.1102	19.4337								32.2694	20.0818
23.2502	9.55671					21.3004	20.085								31.0975	20.0831
19.764	9.5572					21.78	21.916								31.2832	20.0838
22.9215	9.55821					21.416	20.486								31.9368	20.0841
22.2653	9.56197					21.1842	19.6439								33.1596	20.0854
24.0881	9.56327					21.3495	20.2289								30.5555	20.0894
24.8231	9.56471					21.2234	19.7745								33.1285	20.0911
21.9709	9.56596					20.6291	17.8338								30.2657	20.0922
22.4254	9.56651					20.8766	18.6021								32.7295	20.0925
21.6905	9.5738					21.4128	20.4374								32.8502	20.0944
22.3817	9.57489					21.1446	19.4715								32.1293	20.0953
24.4169	9.57545					21.4216	20.452								31.4059	20.0978
22.0373	9.57832					21.5431	20.909								32.3718	20.1084
22.656	9.57874					20.5335	17.5335								31.7933	20.115
22.7987	9.58738					21.1409	19.417								30.702	20.1154
22.7228	9.59122					21.0514	19.113								31.964	20.1247
24.4716	9.59343					21.4485	20.5037								33.8209	20.1289
21.7166	9.5935					21.474	20.5859								31.4443	20.1311
22.8365	9.59799					21.2705	19.849								32.3912	20.1333
24.1395	9.60231					21.3849	20.26								32.7389	20.1339
24.6832	9.60457					20.9134	18.6499								31.9528	20.1353
22.8068	9.60761					21.3789	20.2327								30.9558	20.1362
21.4278	9.6078					21.3869	20.2608								33.6159	20.1408
21.5266	9.60825					21.1676	19.482								33.5739	20.1439
22.0857	9.60961					21.4308	20.3984								32.3108	20.145
22.1087	9.61094					20.419	17.1175								32.6319	20.1474
22.2745	9.6119					21.3344	19.9906								32.7277	20.1483
21.5943	9.61989					21.4519	20.42								32.9991	20.1509
21.041	9.62681					21.6124	21.0148								32.4663	20.1524
23.1724	9.63005					21.4576	20.4197								31.7791	20.1531
24.5505	9.63124					20.8893	18.471								33.0699	20.1545
23.354	9.63317					21.1721	19.396								32.0346	20.1657
22.2131	9.63488					21.4255	20.2469								33.4752	20.1718
20.844	9.63568					21.577	20.8021								32.5543	20.1766
22.872	9.63623					21.0672	18.9934								31.1325	20.1847
23.7688	9.63872					21.6585	21.0803								32.4766	20.1909
23.5239	9.63905					21.2469	19.5807								34.2162	20.1938
21.8965	9.64042					21.4627	20.3461								31.3494	20.1943
21.7899	9.64332					21.7026	21.244								30.3778	20.1989
24.7442	9.64444					21.7845	21.5671								31.1676	20.2012
20.7166	9.64483					21.3453	19.912								31.1676	20.2012
22.6634	9.64842					21.0344	18.8455								31.9246	20.2024
23.3312	9.65269					21.603	20.8114								33.0884	20.2058
23.5867	9.65305					21.6839	21.1092								34.3252	20.218
20.6346	9.65475					21.4282	20.1521								33.9352	20.2195
23.5883	9.65841					21.1508	19.179								31.7627	20.2252
21.9313	9.65844					21.806	21.5474								31.976	20.2282
21.9938	9.6592					21.51	20.4069								31.976	20.2282
21.9211	9.65989					21.4978	20.3603								33.3721	20.2283
22.6486	9.65991					21.3832	19.93								32.127	20.2283
23.1088	9.66122					21.3668	19.8695								32.8375	20.229
21.4578	9.66138					21.3538	19.829								32.1191	20.2358
21.3189	9.66433					21.452	20.1659								33.8525	20.2359
23.4759	9.66609					21.6384	20.8574								32.9601	20.2363
22.9718	9.66689					21.464	20.2031								30.9749	20.2388
21.7949	9.66822					21.3598	19.8387								31.4064	20.2423
21.9884	9.66822					22.0515	22.4964								31.096	20.247
22.2916	9.67526					21.3284	19.6916								31.0203	20.2494
24.1415	9.67823					21.2347	19.3684								32.6742	20.2555
23.4992	9.67829					21.8516	21.6398								32.2429	20.2559
22.6871	9.68133					21.7106	21.0577								31.436	20.2573
21.3924	9.69543					21.336	19.6759								31.6906	20.2595
20.6746	9.6991					21.5213	20.3211								31.2571	20.2651
23.3765	9.70238					21.5467	20.3995								32.5023	20.2694
19.7466	9.70541					21.4968	20.2178								32.7502	20.2726
22.997	9.70608					21.5297	20.3279								32.0238	20.2785
23.3311	9.71017					21.707	20.9474								30.7717	20.2786
21.4776	9.71092					21.4885	20.134								31.7903	20.2796
22.1909	9.71387					21.4521	19.9858								31.7164	20.2895
22.3887	9.71592					21.044	18.6185								30.7913	20.2946
22.8627	9.71896					21.4703	20.0423								31.2511	20.2954
20.6814	9.72418					21.7773	21.1796								33.9325	20.2969
22.4224	9.72454					21.7446	21.0415								33.4512	20.2971
23.358	9.72496					21.2939	19.418								33.3917	20.2979
21.5042	9.73417					21.5314	20.236								31.4935	20.2992
22.4945	9.73599					21.6835	20.7944								29.8458	20.2996
21.3368	9.73706					21.2138	19.1275								32.9018	20.3002
22.0228	9.73878					21.3844	19.6912								31.9908	20.3014
21.3559	9.73982					21.6825	20.761								32.8927	20.3049
21.2405	9.74087					21.5672	20.332								31.4854	20.3051
22.5182	9.74087					21.3165	19.4431								32.3561	20.3061
22.9856	9.74424					21.6884	20.7561								31.4237	20.3068
21.7666	9.74494					21.3759	19.6166								31.1194	20.308
24.035	9.74893					21.5538	20.2265								32.33	20.3094
22.1141	9.75018					21.339	19.4748								32.6449	20.3144
22.2441	9.75155					21.2477	19.1595								32.4507	20.3147
23.1794	9.75457					21.2647	19.2147								30.293	20.3153
20.2703	9.76161					21.4494	19.8339								33.6146	20.3206
20.4629	9.76263					21.8063	21.1125								31.7477	20.3218
21.2936	9.76732					21.8608	21.2973								32.6806	20.3285
22.6884	9.76864					21.5512	20.1293								31.3457	20.3308
25.095	9.76966					21.3792	19.5366								31.5211	20.3339
22.0621	9.77054					21.2787	19.1961								33.415	20.3352
22.1081	9.77098					21.104	18.6205								34.2618	20.3384
21.7631	9.77106					21.3242	19.3273								32.291	20.3396
22.1585	9.77165					20.9345	18.0764								31.0394	20.3415
22.5428	9.77209					21.74	20.7882								31.7371	20.342
21.5842	9.77351					21.785	20.9522								32.3579	20.3462
23.9829	9.77606					21.4281	19.6646								32.2216	20.3474
19.7338	9.77639					21.342	19.3584								31.0363	20.3484
23.0219	9.77646					21.4232	19.586								33.9755	20.3511
22.0987	9.77713					21.0839	18.4535								34.6995	20.3511
21.7326	9.77716					21.7603	20.7511								32.9078	20.356
21.3285	9.78229					20.9534	18.0439								32.5239	20.3565
22.7081	9.7834					21.7557	20.7256								32.1712	20.357
22.0825	9.78408					21.3446	19.2718								32.36	20.3617
21.4536	9.78696					20.6444	17.1275								30.5012	20.3633
20.9291	9.78825					21.997	21.6268								34.0868	20.3645
22.3995	9.78916					21.4301	19.5342								31.1351	20.3646
22.6198	9.78983					21.936	21.3744								30.7546	20.3674
24.2376	9.78999					21.8728	21.1256								32.5583	20.3676
22.4337	9.79862					20.8446	17.6659								33.1212	20.3685
21.4084	9.80067					21.5008	19.7472								32.1147	20.3704
22.6453	9.80096					21.7142	20.5032								31.9822	20.3757
22.4678	9.80372					20.9888	18.0859								32.8462	20.3774
22.6841	9.80584					21.9734	21.4748								31.0439	20.3774
20.942	9.81184					20.4852	16.6471								34.3425	20.3802
20.9322	9.81184					21.7407	20.5609								30.2975	20.3803
23.7238	9.81741					21.721	20.4796								30.3295	20.388
20.093	9.81843					21.7591	20.6199								31.5673	20.3881
22.7277	9.82069					21.4651	19.5511								33.9227	20.3892
25.52	9.82352					21.2162	18.734								33.6785	20.3911
20.5661	9.82577					21.9788	21.4304								32.0613	20.3949
22.2559	9.82878					21.4333	19.4296								33.0151	20.3956
20.1472	9.82995					21.5724	19.9042								31.9861	20.3978
25.294	9.83034					21.4493	19.4482								30.5341	20.3986
23.4033	9.83133					21.5742	19.8603								32.1628	20.4038
21.5409	9.83583					21.6122	19.986								32.9976	20.4063
22.7305	9.8365					21.7724	20.5516								32.013	20.4074
21.7641	9.837					21.8238	20.7353								32.8749	20.4084
21.849	9.83714					21.7631	20.5052								35.0609	20.4132
21.7206	9.83844					21.4773	19.4846								32.0001	20.414
22.8651	9.83898					21.8993	20.9959								32.297	20.4227
22.1872	9.84109					21.3085	18.9042								32.0271	20.4239
21.5516	9.84715					21.8371	20.7245								34.3382	20.4244
20.4249	9.84851					21.7682	20.4634								32.0623	20.4253
23.086	9.85183					21.9965	21.3054								32.3219	20.4262
21.8518	9.85422					21.6684	20.0887								31.9958	20.4277
23.6707	9.85444					21.8744	20.8144								34.4307	20.4278
21.8355	9.85706					21.3043	18.8386								32.5885	20.4287
22.0356	9.8689					21.808	20.5652								30.499	20.4311
23.2354	9.87314					21.1718	18.4121								30.6995	20.4352
21.6773	9.87691					21.7271	20.2605								31.2653	20.4368
21.9508	9.87849					21.8203	20.5956								30.9642	20.4382
22.0599	9.8792					21.7265	20.2428								33.7574	20.4384
21.2646	9.88137					21.5206	19.5226								33.9021	20.4405
22.0741	9.88158					21.9061	20.8743								31.8686	20.4458
21.5635	9.88302					21.609	19.8013								33.3587	20.4498
23.9575	9.88561					21.6269	19.8643								31.0538	20.4517
21.7852	9.8901					21.8966	20.8243								31.9924	20.4524
21.4346	9.8912					21.732	20.2153								32.1056	20.4531
22.0261	9.89986					21.5024	19.4175								32.7556	20.4533
22.0358	9.90084					22.096	21.5791								33.2202	20.4541
21.438	9.90598					21.3873	19.0261								32.0256	20.4549
23.3653	9.90713					21.6126	19.7605								31.7013	20.4575
22.0957	9.91073					21.7467	20.2372								33.1012	20.4589
22.0405	9.92311					21.8976	20.776								33.339	20.4654
21.8958	9.92342					21.6809	19.9942								33.1079	20.4658
23.2153	9.93118					21.3024	18.7161								33.7806	20.4664
23.0863	9.93306					22.0479	21.3111								32.7093	20.467
24.9102	9.93718					21.9813	21.0526								33.3543	20.4677
21.4567	9.94134					21.9022	20.7133								31.6025	20.4679
22.3198	9.94268					21.5376	19.422								34.261	20.4689
23.965	9.9436					21.5889	19.5888								31.1311	20.4715
19.6637	9.94787					22.1013	21.4585								32.322	20.4726
22.2069	9.95018					21.1578	18.1858								33.5386	20.4733
20.0267	9.95197					21.9745	20.9284								32.0781	20.4733
22.7458	9.95632					21.7873	20.2454								32.0781	20.4733
23.9207	9.96166					21.6235	19.6339								33.5043	20.4787
22.8058	9.96517					21.4346	19.0094								31.1077	20.4803
21.2089	9.96652					21.9429	20.7667								29.9189	20.4828
22.8458	9.97019					21.5922	19.5113								32.7882	20.484
21.0421	9.97319					21.7811	20.1533								30.462	20.4861
23.5581	9.97329					21.5069	19.2102								29.995	20.4917
21.0669	9.97674					21.8752	20.4959								32.9683	20.4917
23.8995	9.97985					21.1207	17.9904								34.7471	20.4946
22.1954	9.98018					21.6874	19.7988								33.2082	20.4947
22.211	9.98019					21.6285	19.5753								34.9893	20.4985
21.4263	9.98042					21.0312	17.696								31.2329	20.501
20.7187	9.98088					22.3791	22.3936								32.5341	20.5015
21.5041	9.98093					21.4811	19.0483								32.5787	20.5026
25.3752	9.98225					21.9382	20.5838								33.2334	20.5055
21.4868	9.98973					22.0934	21.1705								32.3325	20.5082
21.3209	9.99297					22.109	21.1725								31.8644	20.5112
20.1059	9.99972					21.2823	18.3211								33.775	20.5132
21.0733	10.0013					21.1093	17.7988								31.2732	20.5159
23.2026	10.0044					21.1505	17.9223								34.2174	20.5163
24.5625	10.0055					21.452	18.8041								32.8146	20.5173
22.4849	10.0057					21.8033	19.9468								32.2882	20.52
24.9066	10.0058					21.6822	19.5228								33.2599	20.5207
23.6358	10.0079					21.7746	19.8332								35.5329	20.5249
22.1685	10.011					21.3825	18.5531								32.4566	20.525
21.8623	10.0116					21.7572	19.7612								32.8848	20.5258
21.4064	10.0128					21.8099	19.9453								31.419	20.5259
20.5888	10.0138					21.1801	17.9223								32.0026	20.526
22.2314	10.0166					21.6627	19.4022								31.2535	20.5263
21.9799	10.0171					21.0321	17.4486								32.1516	20.5265
20.8705	10.0207					22.0371	20.6732								30.6477	20.5273
22.6227	10.021					22.0956	20.8953								31.9371	20.5275
23.4897	10.0223					21.7535	19.6649								31.3408	20.5296
22.3511	10.0226					20.9594	17.2284								32.4619	20.5313
23.0279	10.0229					21.7709	19.6613								31.9387	20.5327
21.2131	10.0234					21.7258	19.5005								31.3482	20.534
22.1891	10.0288					21.9935	20.4254								31.3482	20.534
21.9466	10.0311					21.8418	19.8792								31.5754	20.5344
21.8453	10.0384					21.8738	19.9925								32.6102	20.5344
24.2062	10.0397					22.0284	20.5376								31.5391	20.5365
23.3018	10.0417					21.9369	20.213								32.4734	20.538
20.4566	10.0434					21.3234	18.1812								30.8433	20.5388
22.3847	10.0472					21.8818	19.9835								32.3579	20.5456
22.6982	10.0478					21.4845	18.6671								31.2207	20.5466
20.8402	10.0483					21.7972	19.6853								33.6887	20.5486
22.0476	10.057					22.2054	21.1466								30.2435	20.549
21.5756	10.0593					21.4686	18.6119								32.2774	20.5495
22.414	10.0628					21.7483	19.5146								33.1692	20.5567
23.3963	10.0649					22.0197	20.4543								31.7929	20.5569
22.4742	10.0672					21.8082	19.6951								31.7431	20.5591
22.4821	10.0673					21.7947	19.6442								32.2608	20.5593
21.344	10.0681					21.9666	20.2496								31.2497	20.5598
23.0317	10.0696					21.5318	18.7832								33.2005	20.5602
21.5866	10.0716					21.9828	20.2474								33.2478	20.5669
21.802	10.084					21.9218	20.0321								31.6683	20.5686
22.0659	10.0853					21.6787	19.1844								32.5709	20.57
21.7657	10.0938					21.6416	19.0487								32.2451	20.5715
21.4409	10.0987					21.8646	19.7748								32.8544	20.5764
22.2671	10.1047					21.6963	19.2168								33.0617	20.5797
20.3353	10.105					22.3133	21.3786								32.5637	20.5816
23.063	10.109					21.717	19.251								30.7641	20.5821
21.8251	10.1119					21.6319	18.9713								33.7012	20.5823
20.9527	10.1197					22.0035	20.2201								31.4181	20.5851
21.6497	10.1212					22.1811	20.8381								32.0243	20.5871
24.2462	10.1331					21.7015	19.1604								32.3783	20.5874
21.3387	10.1333					22.1233	20.5904								31.91	20.5986
22.9546	10.1335					21.9644	20.0169								34.0288	20.6023
22.5787	10.1337					21.4983	18.4858								31.7582	20.6113
21.7032	10.1349					22.053	20.3161								31.8032	20.6116
22.0583	10.1367					22.1308	20.5518								32.8786	20.613
22.145	10.1371					22.1084	20.4699								33.1261	20.6134
22.9986	10.1404					21.9613	19.9313								31.8061	20.6169
20.8033	10.1417					21.8723	19.6266								31.1815	20.617
22.5158	10.1427					21.8759	19.643								32.4715	20.6245
20.5658	10.1495					22.2165	20.8276								32.7478	20.6247
21.8439	10.1554					21.0423	17.0989								32.75	20.6293
21.8933	10.1565					22.1825	20.7087								30.2675	20.63
22.1777	10.1611					21.4753	18.3428								32.0413	20.6369
21.1209	10.1617					22.1308	20.5048								31.0482	20.6418
23.2388	10.1669					21.9113	19.6998								32.0976	20.6421
21.7254	10.1697					21.8999	19.6461								33.5092	20.6436
21.5896	10.1752					21.6259	18.7536								33.5092	20.6436
21.4246	10.1754					22.3851	21.3844								30.6299	20.6454
21.0831	10.1774					21.8189	19.3674								30.6299	20.6454
21.2712	10.1877					21.9461	19.7396								33.5838	20.6492
24.0178	10.1907					21.7289	19.0105								34.4286	20.65
22.2385	10.194					21.9268	19.6388								32.6595	20.6514
21.3728	10.1942					21.9527	19.7191								32.4785	20.6574
21.2399	10.1973					21.5496	18.3986								32.3005	20.6593
21.6618	10.1976					20.3745	15.2997								31.6969	20.6604
23.358	10.1987					21.8955	19.4907								34.2777	20.6611
21.5707	10.2014					21.8151	19.205								32.1676	20.6625
20.2768	10.2119					21.7626	19.0097								31.1372	20.6667
22.4264	10.2267					22.4769	21.4827								31.1372	20.6667
22.4311	10.2283					21.3892	17.8419								32.6649	20.6673
21.6305	10.2306					21.5501	18.3078								31.5639	20.6733
21.5931	10.2308					21.5739	18.347								31.7177	20.6751
21.6491	10.2309					22.503	21.5078								31.7177	20.6751
22.2216	10.2316					21.6413	18.5207								32.4814	20.6759
23.0273	10.2396					20.7304	16.0053								30.4487	20.6761
22.9338	10.2602					22.4332	21.1962								30.5176	20.6809
23.5305	10.27					21.5028	18.0838								32.135	20.6837
22.4152	10.2795					22.0583	19.8413								31.4114	20.6903
21.8845	10.2876					22.2809	20.6169								33.443	20.6911
21.3095	10.2877					22.2853	20.62								34.1522	20.6931
21.2772	10.2915					20.9015	16.3983								31.4101	20.6966
22.5099	10.2937					21.9813	19.5146								31.8276	20.6977
23.2805	10.2938					22.0095	19.5991								33.7514	20.7014
22.7734	10.2955					21.8636	19.0982								31.0899	20.7039
23.6705	10.2979					21.7682	18.7898								31.6625	20.7054
23.7121	10.3128					22.3965	20.9218								31.259	20.7068
20.3149	10.3131					22.3817	20.825								31.544	20.7096
23.4908	10.3175					22.5921	21.6019								32.6154	20.7096
21.4857	10.3183					22.103	19.8187								31.8376	20.7109
22.2484	10.3321					21.8902	19.1075								33.5879	20.712
22.7143	10.3325					22.0415	19.5474								32.3201	20.7142
23.3315	10.3328					21.9419	19.2094								33.0694	20.7167
21.8945	10.3398					22.2674	20.292								33.1021	20.7194
22.6067	10.3433					21.3421	17.4008								32.6059	20.7205
26.4707	10.3658					22.2838	20.3268								32.1265	20.7229
20.8579	10.3866					22.4219	20.7681								31.179	20.723
21.5686	10.4074					22.4398	20.7786								30.786	20.7251
22.1873	10.4222					21.758	18.5								33.478	20.7259
21.3198	10.4232					22.4831	20.8945								32.1618	20.7273
21.8722	10.4246					21.6462	18.122								33.1194	20.7307
23.3607	10.4328					22.7562	21.8693								31.4608	20.7322
23.5201	10.4328					21.8902	18.8164								33.6809	20.7347
21.6404	10.434					22.1552	19.6769								32.3279	20.7365
19.1029	10.4421					21.3624	17.1994								32.5421	20.7394
21.9559	10.456					21.5623	17.7283								33.4478	20.7447
22.1394	10.456					22.222	19.7051								31.5132	20.7447
22.149	10.4695					22.2111	19.6539								32.296	20.7519
21.2295	10.4709					22.1784	19.5253								30.0809	20.7537
20.4254	10.478					22.2292	19.6578								32.7441	20.7544
21.8381	10.503					22.2296	19.615								30.9979	20.7552
21.9009	10.5098					20.2522	14.422								32.1214	20.7577
22.7827	10.5283					22.3732	20.0531								32.8072	20.7622
21.9209	10.5336					22.1857	19.4068								32.6701	20.7638
23.5514	10.5366					22.342	19.8781								33.0924	20.7666
20.5655	10.5389					22.315	19.7597								31.5197	20.7678
22.6462	10.5494					22.1796	19.2782								32.0325	20.7749
21.8854	10.5657					21.9534	18.5411								34.9608	20.7758
21.8672	10.5684					22.2917	19.553								32.0121	20.7769
21.1702	10.5759					21.967	18.479								32.3841	20.7789
21.6474	10.5782					22.431	19.9416								31.7189	20.78
23.5315	10.5859					22.3115	19.4598								31.7189	20.78
20.4684	10.6135					22.6077	20.4539								31.0069	20.7843
23.6713	10.6259					22.5548	20.2605								35.4944	20.7856
20.5224	10.6539					22.4571	19.869								31.649	20.7863
21.5223	10.6707					22.0249	18.488								31.5855	20.787
22.2529	10.6873					22.1663	18.9012								33.607	20.7874
22.9425	10.7239					21.9104	18.1215								32.8538	20.7902
22.3498	10.8788					21.8468	17.9241								32.2086	20.791
20.7429	10.9515					21.7683	17.6423								32.4781	20.7924
23.2702	11.3904					22.738	20.7006								32.5189	20.7931
20.0554	11.6586					22.5465	20.0017								31.1715	20.7945
						22.6999	20.5246								31.1715	20.7945
						22.3536	19.3306								32.5691	20.796
						22.3331	19.2449								31.9527	20.7985
						22.3099	19.1512								31.5673	20.7995
						22.3254	19.1938								32.4602	20.802
						21.4099	16.4527								32.8505	20.8074
						22.7773	20.4899								31.6525	20.8074
						22.6567	20.0483								30.9753	20.81
						22.6965	20.1211								31.7894	20.8115
						22.8162	20.4588								33.35	20.8135
						23.222	21.9427								31.9764	20.8159
						22.4929	19.3247								32.3876	20.8179
						22.8672	20.5366								31.1888	20.818
						22.74	20.0341								32.2025	20.8181
						22.7321	19.9702								31.9841	20.819
						22.0921	17.9445								31.0895	20.821
						22.3055	18.573								33.1172	20.8255
						22.6992	19.7518								33.3685	20.8258
						22.598	19.4157								31.5404	20.83
						22.9012	20.4127								32.058	20.8304
						21.8322	17.0958								32.7756	20.8309
						22.7897	19.8978								31.7237	20.8309
						23.4179	21.9859								31.7237	20.8309
						23.3033	21.5088								32.1798	20.8377
						23.0271	20.5068								32.7473	20.8388
						22.5175	18.7925								32.2588	20.8457
						22.6993	19.3536								32.5666	20.8505
						22.5042	18.6336								31.3427	20.8513
						22.9387	19.8584								32.9002	20.852
						23.3172	21.131								33.5439	20.8556
						22.5487	18.4687								31.5789	20.8575
						22.7395	19.0408								30.049	20.8664
						22.6014	18.5986								34.3273	20.8667
						22.6005	18.566								33.131	20.8708
						23.2233	20.4255								33.131	20.8708
						23.5665	21.6029								33.6326	20.8792
						19.7578	12.2576								31.3771	20.8825
						20.7564	13.8873								32.0846	20.8948
															31.6128	20.8956
															31.1649	20.8981
															32.6014	20.9027
															31.339	20.9031
															31.6376	20.9037
															33.185	20.9053
															34.6994	20.9062
															30.8658	20.9093
															33.294	20.9138
															31.1006	20.9164
															31.1006	20.9164
															32.4953	20.9165
															31.0106	20.9207
															32.3914	20.9213
															32.4314	20.9216
															32.4314	20.9216
															31.7279	20.9225
															32.9051	20.9225
															33.7755	20.9239
															32.7934	20.9267
															31.3765	20.9268
															31.2833	20.9427
															32.9722	20.9506
															32.8709	20.9525
															31.2873	20.956
															32.8772	20.9583
															32.7574	20.96
															33.3198	20.9626
															34.4799	20.9647
															32.0507	20.9716
															30.7557	20.9719
															33.3245	20.9728
															31.5352	20.9743
															33.882	20.9793
															31.129	20.9819
															31.8859	20.9844
															31.0042	20.9904
															32.7284	20.9942
															32.5827	20.9945
															31.2009	20.9962
															31.2446	21.0001
															32.556	21.0007
															31.8424	21.0017
															32.1875	21.0033
															30.4136	21.0048
															32.0251	21.0065
															30.7545	21.0102
															32.4549	21.014
															31.8628	21.0169
															30.1148	21.0194
															33.1792	21.0203
															32.2679	21.0214
															31.1581	21.0258
															31.8736	21.0281
															31.2556	21.0302
															32.9567	21.0388
															31.4828	21.0414
															31.4979	21.0422
															31.1863	21.0475
															30.8987	21.0496
															30.6841	21.054
															31.3944	21.0562
															32.8965	21.062
															31.4954	21.0625
															31.5588	21.0639
															33.3526	21.0639
															32.5889	21.0655
															32.1857	21.0693
															31.2097	21.0706
															31.7468	21.0723
															32.8817	21.074
															35.0965	21.0741
															30.9236	21.076
															33.0526	21.0761
															32.8411	21.0764
															31.0479	21.077
															33.1874	21.0774
															33.5676	21.0776
															31.9567	21.0811
															32.0157	21.0831
															32.2649	21.0836
															32.3569	21.0853
															31.594	21.0909
															32.9834	21.092
															34.986	21.092
															31.7114	21.0957
															34.5077	21.0963
															30.7806	21.1007
															31.8387	21.104
															33.0716	21.1091
															32.404	21.1131
															32.1261	21.1146
															31.706	21.1172
															31.5039	21.1177
															33.3215	21.1205
															33.1784	21.1208
															31.5262	21.121
															33.3696	21.1211
															31.7542	21.1212
															32.0892	21.1234
															32.26	21.1241
															31.2358	21.1284
															32.2981	21.1331
															33.9923	21.1399
															32.8665	21.1407
															32.8665	21.1407
															32.6063	21.1516
															32.6214	21.1527
															32.406	21.1608
															34.5667	21.1623
															32.0351	21.1642
															32.2212	21.1649
															31.9866	21.1654
															29.3734	21.1675
															32.3364	21.1686
															31.3875	21.1687
															31.2803	21.1746
															31.2271	21.1807
															31.4706	21.1894
															31.4706	21.1894
															32.5947	21.1934
															32.7439	21.1971
															31.1135	21.1977
															31.7527	21.203
															31.7527	21.203
															34.5951	21.2052
															32.8776	21.207
															32.8776	21.207
															32.5362	21.2107
															31.1658	21.2144
															31.1734	21.216
															31.6968	21.2222
															32.1636	21.2237
															30.062	21.2246
															30.8028	21.2275
															31.8343	21.2292
															31.7228	21.2307
															31.8574	21.2364
															31.7553	21.2382
															31.0765	21.2411
															34.5115	21.2468
															31.926	21.2486
															31.7835	21.254
															32.4804	21.2556
															31.7895	21.2614
															32.046	21.2622
															32.046	21.2622
															33.4145	21.2624
															32.6163	21.2666
															32.1036	21.2715
															31.2168	21.2754
															31.2999	21.2813
															30.3414	21.2826
															32.2188	21.2861
															32.3332	21.2874
															31.8917	21.291
															31.8177	21.2948
															31.7643	21.2975
															33.3047	21.2991
															31.8721	21.2991
															31.8399	21.3006
															31.8399	21.3006
															32.7658	21.3016
															32.5544	21.3022
															31.6745	21.3036
															31.8078	21.3063
															31.8078	21.3063
															31.6064	21.3168
															32.5077	21.3209
															31.8721	21.3271
															31.8058	21.3278
															30.4883	21.3291
															32.7001	21.3299
															32.7425	21.3309
															31.8525	21.3318
															30.7826	21.3323
															31.5095	21.3392
															32.8727	21.343
															31.8802	21.3443
															33.6803	21.3445
															32.3752	21.3456
															34.6812	21.35
															34.6812	21.35
															32.9266	21.3568
															30.9961	21.364
															32.1578	21.3737
															32.4101	21.3767
															31.778	21.3775
															31.3082	21.3791
															31.3676	21.3816
															30.4522	21.3867
															31.6286	21.3886
															32.2868	21.3906
															32.0874	21.3907
															31.6614	21.3961
															32.2663	21.402
															32.0575	21.4076
															32.6779	21.4097
															33.111	21.4102
															29.939	21.4118
															31.6901	21.413
															33.523	21.4214
															31.4742	21.4257
															32.1569	21.4388
															30.5856	21.4415
															31.0003	21.4421
															31.0003	21.4421
															32.7156	21.4441
															30.1035	21.4458
															33.355	21.4467
															31.6769	21.4475
															32.6618	21.4533
															32.4364	21.4542
															30.4972	21.4701
															32.3689	21.4786
															32.7471	21.4791
															31.0613	21.4925
															31.5194	21.4977
															29.6941	21.4977
															31.4706	21.4992
															32.2615	21.5065
															30.9203	21.5066
															29.73	21.5101
															33.5443	21.5102
															33.438	21.5222
															32.8197	21.5237
															31.582	21.53
															31.5023	21.5495
															32.1242	21.5502
															31.205	21.553
															32.4404	21.5533
															30.3181	21.5596
															30.9749	21.5676
															30.9749	21.5676
															29.8075	21.5697
															32.7741	21.5851
															32.4579	21.5888
															32.4579	21.5888
															32.2232	21.5909
															34.0679	21.5922
															32.9135	21.5939
															32.1286	21.608
															32.2616	21.6085
															33.0054	21.6106
															30.0925	21.6198
															32.0346	21.6199
															32.5626	21.6223
															35.4008	21.6294
															33.7959	21.6321
															30.9088	21.6392
															33.9532	21.6454
															31.8186	21.6468
															31.9109	21.6479
															33.2657	21.6482
															32.3156	21.649
															29.9639	21.6525
															33.4614	21.6525
															33.5825	21.6543
															34.9174	21.6578
															30.2996	21.6642
															32.3819	21.6653
															32.3819	21.6653
															35.6581	21.668
															31.7629	21.6937
															34.1451	21.7036
															31.6442	21.7052
															31.0189	21.708
															32.5465	21.7167
															31.5799	21.7296
															34.2922	21.7338
															32.0244	21.7404
															31.5864	21.7445
															31.1795	21.7461
															31.6627	21.7549
															34.4945	21.7748
															33.6452	21.7821
															33.2556	21.7891
															33.7019	21.8021
															32.3787	21.8037
															30.989	21.8038
															30.989	21.8038
															33.5364	21.8328
															32.5491	21.8378
															31.7505	21.8482
															30.1761	21.8486
															32.3343	21.8572
															30.0671	21.8593
															32.7434	21.8635
															32.8791	21.8773
															32.2315	21.8777
															32.8867	21.8797
															30.0175	21.8887
															30.175	21.8901
															32.3651	21.897
															32.5475	21.8984
															33.7275	21.9054
															30.7141	21.9276
															32.7107	21.9334
															31.7769	21.9518
															32.8639	21.9529
															31.5023	21.9577
															32.8126	21.9613
															29.9922	21.9647
															31.9501	21.9677
															32.8713	21.9841
															31.0401	21.9845
															32.3547	21.9875
															29.9069	22.0076
															31.6907	22.0223
															31.0202	22.0262
															32.7035	22.029
															31.8568	22.0325
															32.1101	22.0351
															33.7244	22.0371
															30.0123	22.0481
															29.8876	22.059
															29.8876	22.059
															32.0459	22.0621
															31.2648	22.0648
															32.8766	22.0687
															32.9573	22.0847
															31.4927	22.0849
															32.2797	22.092
															32.2797	22.092
															31.8419	22.0951
															32.3476	22.0966
															30.8675	22.0979
															31.7316	22.1059
															30.4419	22.1264
															31.5828	22.1426
															32.9944	22.1482
															32.8715	22.1564
															32.7001	22.1567
															32.01	22.1784
															30.1036	22.1906
															31.4173	22.1922
															32.9706	22.2336
															30.6703	22.2349
															30.6703	22.2349
															30.8793	22.2442
															33.8267	22.2578
															31.0861	22.2664
															32.2687	22.2897
															31.5579	22.2952
															30.7781	22.3185
															33.996	22.335
															31.7055	22.3605
															32.3167	22.3756
															32.1108	22.3842
															33.0068	22.404
															31.1443	22.4087
															32.6173	22.4108
															31.1281	22.4113
															32.0017	22.4681
															31.247	22.504
															32.0491	22.5168
															32.7508	22.5169
															33.4591	22.542
															31.9256	22.5585
															29.8587	22.6141
															33.5245	22.627
															33.0791	22.693
															31.6143	22.7084
															32.6499	22.7717
															31.6933	22.8659
															32.4873	23.0564

## Sheet: Figure 6d
Figure 6d
R241A at 11pN			R241A at 12pN			Wild type at 10pN			Wild type at 12pN
time (s)	Extension (nm)		time (s)	Extension (nm)		time (s)	Extension (nm)		time (s)	Extension (nm)
129.828	124.491		32.842	444.29		83.738	136.59		76.29	175.49
129.83	124.561		32.844	444.09		83.739	136.57		76.291	175.43
129.832	124.392		32.844	444.44		83.741	136.77		76.293	175.52
129.834	124.502		32.845	444.55		83.742	136.52		76.294	175.66
129.836	124.212		32.847	444.7		83.743	137.65		76.295	175.4
129.838	124.303		32.848	444.53		83.744	136.76		76.296	175.12
129.84	123.863		32.85	444.75		83.745	136.5		76.298	175.16
129.842	123.824		32.851	444.65		83.746	136.77		76.3	175.59
129.844	124.114		32.852	444.9		83.747	136.57		76.3	174.99
129.846	124.584		32.853	444.88		83.749	136.44		76.301	174.48
129.848	124.515		32.854	445.02		83.75	136.72		76.303	174.8
129.85	124.705		32.856	445.83		83.751	136.83		76.304	174.1
129.852	124.826		32.857	445.81		83.753	138.02		76.305	174.24
129.854	124.536		32.859	445.35		83.754	137.18		76.306	173.8
129.856	124.886		32.86	444.25		83.755	137.51		76.308	173.31
129.858	124.807		32.86	444.67		83.756	137.28		76.309	172.8
129.861	124.407		32.862	444.26		83.757	137.38		76.311	172.75
129.862	124.198		32.864	444.45		83.759	137.17		76.311	172.55
129.864	123.498		32.864	444.85		83.76	136.73		76.313	174.1
129.866	124.048		32.865	446.2		83.761	137.29		76.314	174.11
129.868	124.319		32.867	446.16		83.762	137.34		76.315	174.34
129.871	123.849		32.868	446.92		83.764	136.87		76.316	174.71
129.872	123.98		32.87	447.43		83.765	137.26		76.318	175.16
129.874	122.69		32.871	447.88		83.766	137.22		76.319	174.85
129.876	122.48		32.872	447.21		83.767	137.26		76.32	175.5
129.878	122.711		32.873	447.63		83.769	137.68		76.321	174.61
129.88	122.691		32.875	446.53		83.77	137.6		76.322	174.8
129.882	122.982		32.876	445.44		83.771	137.6		76.324	175.17
129.883	123.912		32.877	444.84		83.773	137.26		76.325	174.95
129.886	123.982		32.878	445.28		83.774	137.4		76.326	175.31
129.888	124.243		32.88	444.07		83.775	137.03		76.328	175.26
129.891	122.953		32.88	444.58		83.776	136.68		76.329	174.98
129.892	123.174		32.883	443.79		83.777	137.64		76.331	174.48
129.894	123.224		32.883	444.89		83.779	138.09		76.332	174.79
129.896	123.244		32.884	443.93		83.78	138.67		76.333	175.25
129.898	123.485		32.886	444.33		83.782	139.32		76.334	174.87
129.9	124.745		32.887	444.04		83.782	139.18		76.335	174.67
129.902	124.236		32.888	444.2		83.783	139.32		76.336	174.65
129.904	124.196		32.89	444.23		83.785	138.35		76.338	175.24
129.906	124.016		32.891	443.83		83.786	138.49		76.339	174.59
129.908	123.467		32.892	443.99		83.787	138.09		76.34	174.67
129.91	123.057		32.893	444.87		83.789	138.23		76.342	175.34
129.912	123.158		32.895	444.98		83.79	138.24		76.343	175.17
129.914	123.408		32.896	444.57		83.792	138.38		76.344	175.68
129.916	123.218		32.896	444.57		83.792	138.71		76.345	175.55
129.918	122.889		32.898	444.66		83.793	138.6		76.346	176.15
129.92	123.059		32.899	444.43		83.795	138.74		76.348	176.16
129.922	123.97		32.9	444.84		83.796	138.36		76.349	175.72
129.924	123.54		32.902	444.66		83.797	139.01		76.35	175.71
129.926	122.76		32.904	444.54		83.799	139.69		76.352	175.51
129.928	123.121		32.904	444.94		83.8	139.9		76.353	174.95
129.93	123.561		32.906	443.95		83.801	139.14		76.354	173.9
129.932	124.132		32.907	444.17		83.803	140.21		76.355	174.6
129.934	123.782		32.908	443.92		83.804	140.98		76.356	175.4
129.936	124.432		32.91	443.46		83.805	141.71		76.358	175.45
129.938	124.693		32.911	443.59		83.806	141.79		76.359	174.99
129.94	124.393		32.912	443.68		83.807	141.24		76.36	174.95
129.942	123.714		32.913	443.93		83.809	140.66		76.362	175.25
129.944	123.914		32.914	444.32		83.81	139.92		76.363	175.31
129.945	124.044		32.916	444.2		83.811	139.62		76.364	175.52
129.948	124.285		32.917	444.99		83.813	139.04		76.365	175.88
129.95	124.495		32.918	445.34		83.814	138.62		76.366	175.67
129.953	124.376		32.919	445.97		83.816	137.96		76.368	175.43
129.954	124.556		32.921	446.18		83.816	138.23		76.369	174.94
129.956	123.836		32.922	446.23		83.818	138.27		76.37	174.88
129.958	124.087		32.923	446.38		83.819	138.51		76.372	174.93
129.96	123.887		32.924	446.35		83.82	137.96		76.373	174.32
129.962	124.098		32.926	445.94		83.821	138.59		76.374	174.76
129.964	124.828		32.927	445.9		83.823	138.07		76.375	174.42
129.966	124.828		32.929	445.91		83.824	137.44		76.376	175.46
129.968	124.889		32.93	446		83.825	137.96		76.378	175.25
129.97	124.409		32.93	446.02		83.826	137.15		76.379	175.02
129.972	124.67		32.932	445.54		83.827	137.36		76.38	174.93
129.974	124.75		32.933	445.33		83.829	138.11		76.382	175.34
129.976	124.66		32.934	445.76		83.83	138.11		76.383	174.63
129.978	124.091		32.935	444.69		83.831	137.68		76.384	174.66
129.98	124.831		32.937	444.03		83.833	137.71		76.386	174.31
129.982	124.892		32.938	444.62		83.834	137.83		76.387	174.11
129.985	124.242		32.939	444.52		83.835	137.64		76.387	173.95
129.986	124.092		32.941	445.11		83.836	137.29		76.389	174.42
129.988	123.843		32.942	444.9		83.837	137.74		76.39	174.61
129.99	123.113		32.943	445.65		83.839	138.26		76.391	174.91
129.992	122.934		32.944	445.71		83.84	138.15		76.393	174.87
129.994	122.194		32.945	446.47		83.841	138.29		76.394	174.68
129.996	122.414		32.947	446.81		83.843	138.2		76.396	174.92
129.998	122.955		32.948	446.12		83.844	138.28		76.397	173.74
130	122.955		32.95	446.25		83.845	138.23		76.398	174.05
130.002	123.036		32.951	446.17		83.846	137.5		76.399	174.29
130.005	122.856		32.952	445.98		83.847	137.54		76.4	174.36
130.006	122.986		32.954	446.24		83.849	138.06		76.402	173.97
130.008	122.627		32.954	446.33		83.85	137.79		76.403	173.46
130.01	123.207		32.955	444.99		83.851	137.31		76.404	173.32
130.012	123.568		32.957	444.55		83.852	137.63		76.405	173.89
130.014	124.088		32.958	444.21		83.854	137.18		76.407	173.71
130.016	123.578		32.96	443.75		83.855	137.22		76.408	173.57
130.018	124.069		32.961	443.2		83.856	137.12		76.409	174.18
130.02	123.579		32.962	443.09		83.858	137.77		76.41	174.22
130.022	123.83		32.964	443.38		83.859	137.82		76.411	175.07
130.024	123.57		32.965	443.5		83.86	138.04		76.413	175.05
130.026	123.19		32.966	443.51		83.861	137.84		76.414	174.89
130.028	122.591		32.966	443.96		83.862	137.92		76.415	174.64
130.03	122.741		32.968	444.37		83.864	138.25		76.417	173.91
130.032	122.442		32.969	444.36		83.865	137.71		76.418	173.44
130.034	121.942		32.97	444.97		83.866	137.65		76.419	172.24
130.036	122.242		32.972	444.83		83.868	137.18		76.42	172.02
130.038	122.103		32.973	445.45		83.869	137.33		76.421	172.35
130.04	122.623		32.974	445.23		83.87	137.93		76.423	172.75
130.042	122.244		32.976	444.96		83.871	137.99		76.424	173.14
130.044	122.384		32.978	444.48		83.872	137.75		76.425	173.44
130.046	122.634		32.978	444.98		83.874	137.61		76.427	172.84
130.048	123.165		32.98	445.01		83.875	138.5		76.428	173.31
130.05	122.215		32.981	445.23		83.876	138.79		76.429	173.69
130.052	122.856		32.982	445.24		83.878	137.85		76.43	174.2
130.054	123.256		32.984	445.69		83.879	138.4		76.432	174.17
130.057	122.877		32.985	444.97		83.88	138.47		76.433	174.89
130.058	123.287		32.986	445.03		83.881	138.5		76.435	174.57
130.06	123.027		32.987	445.41		83.882	138.01		76.436	174.55
130.062	122.538		32.988	445.66		83.884	138.51		76.437	174.42
130.064	122.838		32.99	445.53		83.885	138.57		76.438	174.81
130.067	121.909		32.99	445.87		83.886	138.24		76.439	174.67
130.068	121.819		32.992	445.23		83.887	138.66		76.44	174.81
130.07	121.559		32.993	444.93		83.889	138.44		76.441	175.06
130.072	122.07		32.994	444.55		83.89	138.26		76.443	175.93
130.074	121.74		32.995	444.24		83.891	138.09		76.444	176.47
130.076	121.93		32.998	443.97		83.892	137.93		76.445	176.98
130.078	121.611		32.998	444.27		83.894	137.71		76.446	177.39
130.08	121.531		33	443.5		83.895	137.28		76.448	176.67
130.082	122.272		33	443.55		83.896	137.18		76.449	176.27
130.084	122.042		33.002	443.73		83.898	137.06		76.45	175.95
130.086	122.652		33.004	443.67		83.899	137.12		76.451	175.55
130.088	122.893		33.004	443.86		83.9	137.1		76.453	175.1
130.09	122.823		33.005	443.54		83.901	137.12		76.454	175.38
130.092	121.764		33.007	443.53		83.902	137.46		76.455	175.5
130.094	122.064		33.009	443.53		83.904	137.58		76.456	175.34
130.096	122.154		33.009	444.14		83.905	138.39		76.458	174.82
130.098	121.885		33.011	443.83		83.906	138.32		76.459	174.68
130.1	122.515		33.012	443.94		83.908	137.18		76.46	174.49
130.102	122.196		33.013	444.09		83.909	137.62		76.461	174.15
130.104	122.906		33.015	444.12		83.91	138.29		76.463	174.19
130.106	123.426		33.016	444.87		83.911	137.98		76.464	174.22
130.109	123.027		33.017	445.02		83.912	138		76.466	174.87
130.11	123.277		33.019	443.84		83.913	137.85		76.467	173.97
130.112	123.388		33.02	444.24		83.916	137.8		76.468	174.57
130.114	123.638		33.021	444.36		83.916	137.57		76.469	174.59
130.116	123.508		33.022	444.4		83.917	137.89		76.47	174.68
130.119	124.019		33.024	444.94		83.919	137.96		76.471	174.54
130.121	124.529		33.024	446.17		83.92	137.71		76.473	174.75
130.122	124.87		33.025	446.08		83.921	137.23		76.474	174.44
130.124	124.54		33.027	446.41		83.922	137.05		76.475	174.47
130.126	124.41		33.028	446.44		83.924	137.28		76.476	174.49
130.128	124.031		33.029	446		83.925	137.32		76.477	174.19
130.13	123.851		33.031	446.45		83.927	136.96		76.479	174.19
130.132	123.792		33.032	446.43		83.927	137.03		76.48	173.59
130.134	122.582		33.033	446.64		83.929	137.59		76.481	173.44
130.136	122.542		33.035	446.65		83.93	136.7		76.482	173.41
130.138	121.893		33.036	446.6		83.931	137.02		76.484	174.01
130.14	121.043		33.037	446.42		83.932	137.1		76.486	174.01
130.142	120.624		33.038	444.89		83.934	137.28		76.486	173.89
130.144	120.074		33.04	443.91		83.935	137.52		76.487	174.43
130.146	119.714		33.04	444.12		83.936	137.39		76.489	174.82
130.148	119.785		33.042	443.34		83.938	137.66		76.49	174.52
130.15	120.255		33.043	443.8		83.939	137.9		76.492	175.01
130.152	120.546		33.044	443.93		83.94	136.96		76.493	174.86
130.154	121.526		33.047	443.79		83.941	137.25		76.494	174.93
130.156	121.726		33.047	443.97		83.943	136.63		76.495	175.06
130.158	122.007		33.048	444.97		83.943	137.38		76.497	174.89
130.16	122.067		33.05	444.25		83.945	137.51		76.498	174.49
130.162	122.488		33.051	444.12		83.947	138.47		76.5	174.17
130.164	122.388		33.052	444.73		83.947	137.23		76.5	174.6
130.166	123.848		33.054	445.13		83.948	137.08		76.501	174.33
130.168	124.169		33.055	446.2		83.95	137.2		76.503	173.95
130.171	123.939		33.056	445.97		83.951	138.34		76.504	173.97
130.172	124.07		33.056	446.43		83.952	138.62		76.505	173.23
130.174	123.78		33.058	445.72		83.954	138.57		76.507	173.95
130.176	124.07		33.06	445.85		83.955	138.4		76.508	173.43
130.178	123.911		33.06	445.89		83.956	137.92		76.509	174.67
130.18	123.131		33.062	445.73		83.958	138.01		76.51	173.7
130.182	123.542		33.063	445.38		83.958	137.42		76.512	173.43
130.184	123.432		33.064	445.3		83.96	136.45		76.512	173.9
130.186	123.382		33.066	445.74		83.961	136.91		76.514	173.88
130.188	123.413		33.067	445.54		83.962	137.07		76.515	174.17
130.191	123.343		33.068	445.36		83.964	137.15		76.516	174.64
130.192	123.134		33.069	445.65		83.965	136.92		76.518	174.24
130.194	123.724		33.071	445.09		83.966	137.51		76.519	174.77
130.196	123.254		33.072	444.99		83.968	136.89		76.521	174.52
130.198	122.415		33.074	444.11		83.969	136.82		76.522	175.08
130.2	122.555		33.074	444.64		83.971	137.12		76.523	175.29
130.202	122.976		33.076	443.68		83.971	136.67		76.524	175.45
130.204	122.686		33.078	444.44		83.972	137.12		76.525	175.61
130.206	122.486		33.079	444.24		83.974	136.69		76.527	174.56
130.208	122.967		33.079	444.55		83.975	136.68		76.528	173.36
130.21	122.777		33.08	444.41		83.976	137.01		76.529	172.46
130.212	122.238		33.082	444.24		83.978	137.08		76.531	172.06
130.214	122.098		33.083	443.95		83.979	137.09		76.531	172.37
130.216	121.998		33.085	444.41		83.98	136.52		76.533	173.09
130.218	122.009		33.086	444.52		83.981	137.15		76.534	173.2
130.22	122.199		33.087	444.57		83.982	137.29		76.535	173.15
130.222	124.14		33.088	444.61		83.984	137.54		76.537	173.54
130.224	124.55		33.089	444.96		83.985	137.64		76.538	173.48
130.226	125.08		33.091	444.5		83.986	137.7		76.539	173.72
130.228	123.501		33.092	444.34		83.988	137.62		76.54	173.65
130.23	121.591		33.094	443.81		83.989	138.14		76.542	173.96
130.232	121.112		33.094	444.42		83.99	137.9		76.543	174.51
130.234	121.632		33.095	444.71		83.992	137.98		76.544	174.53
130.236	121.772		33.097	444.99		83.992	138.08		76.545	174.88
130.238	121.123		33.098	445.23		83.993	138.07		76.546	174.39
130.24	120.833		33.099	444.93		83.995	138.97		76.548	174.93
130.243	121.364		33.101	445.7		83.996	139.48		76.549	174.31
130.244	121.224		33.102	445.69		83.997	140.67		76.551	174.13
130.246	122.524		33.103	445.09		83.999	140.12		76.552	173.96
130.248	122.215		33.105	445.5		84	139.65		76.553	174.3
130.25	122.325		33.106	446.51		84.002	138.63		76.554	174.81
130.253	121.256		33.107	446.41		84.003	138.71		76.555	174.64
130.254	121.966		33.109	446.26		84.004	138.86		76.557	174.22
130.256	123.536		33.11	446.43		84.005	138.78		76.558	174.33
130.258	122.967		33.111	446.46		84.006	138.57		76.559	174.81
130.26	123.227		33.112	445.54		84.007	138.3		76.56	175.17
130.262	123.568		33.113	444.82		84.009	138.4		76.562	175.56
130.264	122.768		33.114	444.14		84.01	138.01		76.563	175.28
130.266	122.328		33.115	444.12		84.011	137.78		76.564	175.56
130.268	123.249		33.117	443.52		84.013	137.18		76.565	175.37
130.27	123.059		33.118	443.74		84.014	137.3		76.566	175.16
130.272	122.68		33.119	443.71		84.015	137.04		76.568	174.85
130.274	121.99		33.121	444.67		84.016	136.82		76.569	175.17
130.276	122.17		33.122	444.53		84.017	136.73		76.57	175.88
130.278	123.331		33.123	444.67		84.019	136.87		76.572	175.03
130.28	123.571		33.125	444.64		84.02	137.09		76.573	174.89
130.282	123.552		33.125	444.96		84.021	137.53		76.574	175.1
130.284	124.002		33.127	444.39		84.023	136.29		76.575	174.3
130.286	123.762		33.129	444.26		84.024	137.21		76.576	173.98
130.288	123.633		33.13	444.57		84.025	137.13		76.578	174.14
130.29	123.233		33.131	445.03		84.026	137.39		76.579	174.2
130.292	122.844		33.132	445.38		84.027	137.31		76.58	174.15
130.294	122.344		33.133	445.29		84.029	137.77		76.582	174.83
130.296	122.514		33.134	445.14		84.03	138.24		76.583	174.55
130.298	122.785		33.136	445.97		84.031	138.53		76.584	174.25
130.3	122.215		33.137	445.26		84.033	138.24		76.585	174.01
130.302	121.906		33.139	445.03		84.034	138.13		76.586	173.21
130.305	121.776		33.14	445.5		84.035	138.03		76.588	172.19
130.306	121.086		33.141	445.71		84.036	137.69		76.589	171.71
130.308	121.007		33.142	445.93		84.037	138.09		76.59	171.68
130.31	121.427		33.144	446.73		84.038	138.13		76.592	171.22
130.312	122.248		33.144	447.35		84.04	138.16		76.593	171.69
130.314	123.208		33.146	446.14		84.041	138.12		76.594	171.97
130.316	124.068		33.146	446.66		84.043	138.6		76.595	172.56
130.318	124.229		33.148	445.7		84.044	138.23		76.596	173.67
130.32	126.229		33.149	445.01		84.045	138.35		76.598	174.32
130.322	125.61		33.15	444.81		84.046	138.41		76.599	173.64
130.324	125.64		33.152	444.62		84.047	138.57		76.6	173.47
130.326	124.97		33.153	445.57		84.049	138.3		76.601	174.12
130.328	124.351		33.154	446.48		84.051	138.7		76.603	173.94
130.33	124.041		33.156	447.87		84.051	138.45		76.604	173.39
130.332	124.312		33.157	448.74		84.053	138.68		76.605	173.1
130.334	123.642		33.158	448.94		84.054	138.34		76.606	173.68
130.336	123.162		33.16	448.76		84.055	138.42		76.607	173.54
130.338	123.033		33.161	449.08		84.056	138.32		76.609	174.46
130.34	122.953		33.162	447.89		84.057	138.78		76.61	173.94
130.342	123.254		33.165	446.91		84.059	138.74		76.611	173.95
130.344	123.624		33.165	447.7		84.06	138.47		76.613	174.1
130.346	123.424		33.166	446.71		84.061	138.58		76.614	173.78
130.348	122.735		33.167	446.45		84.063	138.6		76.615	173.55
130.35	121.485		33.168	447.14		84.064	138.88		76.616	173.88
130.352	122.246		33.169	446.82		84.065	138.36		76.618	174.11
130.354	122.276		33.171	447.72		84.066	138.75		76.619	174.06
130.356	122.656		33.172	447.88		84.068	138.64		76.62	174.03
130.358	122.287		33.174	447.82		84.068	138.84		76.621	173.93
130.36	121.737		33.175	447.46		84.07	138.76		76.623	174.12
130.362	122.448		33.176	446.8		84.071	139.27		76.624	173.9
130.364	121.898		33.177	447.15		84.072	139.23		76.625	174.76
130.366	123.358		33.179	445.9		84.073	139.36		76.626	174.49
130.368	124.819		33.18	445.95		84.075	139.03		76.628	174.33
130.37	124.589		33.181	445.58		84.076	139.04		76.629	174.59
130.372	124.31		33.182	445.64		84.077	139.29		76.631	174.87
130.374	123.62		33.184	444.82		84.079	138.64		76.632	174.13
130.376	122.98		33.184	444.99		84.08	137.84		76.632	174.08
130.378	123.511		33.185	444.24		84.081	137.78		76.634	173.89
130.38	123.291		33.187	444.26		84.083	138.06		76.635	174.38
130.382	123.842		33.188	444.48		84.084	138.66		76.636	174.06
130.384	123.952		33.189	444.61		84.085	138.48		76.638	174.1
130.386	123.472		33.191	444.98		84.086	138.14		76.639	174.34
130.388	122.383		33.192	444.88		84.087	138.68		76.64	174.25
130.39	122.613		33.193	444.84		84.089	138.67		76.642	174.77
130.392	124.064		33.195	445.32		84.09	138.25		76.643	175.1
130.394	124.454		33.196	445.15		84.091	138.38		76.644	174.94
130.396	124.334		33.197	445.38		84.093	138.36		76.645	174.69
130.398	123.845		33.198	444.86		84.094	138.14		76.646	174.74
130.4	123.445		33.2	444.99		84.095	138.62		76.648	174.94
130.402	123.456		33.201	444.8		84.096	138.19		76.649	174.89
130.404	123.826		33.202	444.58		84.097	138.35		76.65	175.16
130.406	123.466		33.203	444.87		84.099	137.62		76.652	174.83
130.409	123.587		33.204	444.4		84.1	137.44		76.653	174.4
130.41	123.307		33.205	444.1		84.101	136.83		76.654	174.71
130.412	122.828		33.207	443.67		84.102	136.67		76.655	174.15
130.414	122.268		33.208	443.36		84.104	136.89		76.656	173.64
130.416	121.888		33.21	443.23		84.106	137.1		76.658	173.82
130.418	122.109		33.211	444.34		84.106	136.53		76.659	173.93
130.42	121.809		33.212	444.12		84.107	136.45		76.66	173.46
130.422	122.21		33.213	444.63		84.109	136.2		76.662	174.88
130.424	121.96		33.215	444.73		84.11	136.73		76.663	174.13
130.426	121.89		33.216	444.62		84.112	137.12		76.664	174.13
130.428	123.001		33.216	444.83		84.112	137.24		76.665	174.7
130.43	124.251		33.218	444.54		84.114	137.44		76.667	174.6
130.432	124.922		33.219	444.53		84.115	136.89		76.668	173.98
130.434	125.802		33.22	444.34		84.117	137.25		76.669	173.77
130.436	125.662		33.222	444.61		84.117	136.85		76.67	173.58
130.439	126.933		33.223	444.61		84.118	137.25		76.671	173.94
130.44	126.603		33.224	445.03		84.12	137.07		76.673	173.81
130.442	128.714		33.226	445.08		84.121	137.15		76.674	173.05
130.444	127.534		33.227	445.27		84.122	137.16		76.675	174.2
130.446	127.784		33.228	445.3		84.124	137.53		76.677	173.73
130.448	128.335		33.23	445.29		84.125	138.18		76.678	173.28
130.45	128.365		33.231	445.63		84.126	137.91		76.679	173.47
130.452	128.556		33.232	445.29		84.128	138.25		76.68	173.67
130.454	127.176		33.234	444.6		84.129	138.19		76.682	173.38
130.456	127.086		33.234	445.17		84.13	138.4		76.683	173.63
130.458	125.797		33.236	444.71		84.131	138.75		76.684	173.94
130.46	124.607		33.237	445.1		84.133	139		76.686	174.32
130.462	123.928		33.238	445.17		84.134	138.82		76.686	173.89
130.464	123.128		33.24	445.11		NaN	NaN		76.688	173.7
130.466	123.048		33.24	445.23		84.136	138.17		76.689	173.7
130.468	122.169		33.243	444.79		84.138	138.41		76.69	173.64
130.471	122.319		33.243	445.16		84.139	137.65		76.691	173.92
130.472	122.56		33.244	444.23		84.14	137.81		76.693	173.99
130.474	122.72		33.246	444.72		84.141	137.83		76.694	174.06
130.476	122.94		33.247	444.23		84.142	137.62		76.695	173.76
130.478	123.251		33.248	444.59		84.144	137.32		76.697	173.46
130.48	122.631		33.25	445.71		84.145	136.9		76.698	173.51
130.482	122.432		33.25	447.01		84.146	136.81		76.699	173.89
130.484	121.772		33.252	448.57		84.148	136.02		76.7	173.56
130.486	122.102		33.253	449		84.149	136.83		76.701	173.36
130.488	122.333		33.254	449.34		84.15	136.31		76.703	173.37
130.49	122.773		33.255	449.36		84.151	136.51		76.704	173.53
130.492	122.884		33.258	449.16		84.152	136.75		76.706	174.08
130.494	123.014		33.258	449.5		84.154	136.63		76.707	173.6
130.496	123.214		33.259	449.12		84.155	136.98		76.708	173.77
130.498	123.985		33.261	448.64		84.157	136.93		76.709	172.58
130.5	123.585		33.262	448.32		84.158	137.66		76.71	172.24
130.502	123.476		33.263	447.46		84.159	137.34		76.711	171.64
130.504	123.366		33.265	447.35		84.16	138.54		76.713	171.87
130.506	123.976		33.266	447.23		84.161	138.59		76.714	171.1
130.508	123.997		33.267	446.59		84.162	139.1		76.716	169.94
130.51	124.117		33.268	446.59		84.164	139.61		76.717	169.18
130.512	124.078		33.27	445.82		84.165	139.51		76.718	169.3
130.514	124.258		33.271	445.23		84.167	139.95		76.719	168.8
130.516	124.518		33.272	445.12		84.167	138.89		76.72	168.82
130.518	124.459		33.274	445.62		84.169	138.64		76.721	168.68
130.52	124.349		33.274	445.7		84.17	138.29		76.723	168.22
130.522	123.8		33.276	445.66		84.171	137.69		76.724	168.54
130.524	123.64		33.277	444.83		84.172	137.35		76.725	168.21
130.526	124.91		33.278	444.49		84.173	137.8		76.727	168.56
130.528	125.811		33.279	444.57		84.175	137.49		76.728	168.4
130.53	125.731		33.281	444.84		84.176	137.01		76.729	168.21
130.532	125.202		33.282	445.13		84.178	137.24		76.73	167.76
130.534	125.342		33.283	445.49		84.179	137.43		76.731	167.4
130.536	124.862		33.285	444.8		84.18	137.01		76.732	167.44
130.538	124.433		33.286	444.91		84.181	137.41		76.734	167.84
130.54	123.203		33.287	444.64		84.182	137.97		76.735	168.05
130.543	125.314		33.289	443.91		84.184	138.58		76.737	168.19
130.544	123.554		33.29	444.1		84.185	138.14		76.738	167.53
130.546	122.864		33.29	444.47		84.186	138.29		76.739	167.52
130.548	122.785		33.292	444.2		84.188	138.36		76.74	168.39
130.55	123.935		33.294	444.65		84.189	138.67		76.741	168.99
130.553	124.016		33.294	445.14		84.19	138.81		76.743	169.29
130.554	123.476		33.296	445.73		84.191	139.28		76.744	170.43
130.556	123.846		33.298	445.7		84.192	139.02		76.745	171.21
130.558	122.677		33.298	446.43		84.194	139.04		76.746	171
130.56	122.177		33.3	445.69		84.195	138.61		76.748	171.66
130.562	122.258		33.301	446.31		84.196	139.21		76.749	171.99
130.564	121.968		33.302	445.67		84.198	140.64		76.75	171.76
130.566	122.218		33.304	445.65		84.199	140.75		76.751	172.36
130.568	122.459		33.305	444.95		84.2	140.68		76.753	173.14
130.57	122.339		33.306	444.67		84.201	140.22		76.754	173.26
130.572	122.41		33.307	444.29		84.202	139.98		76.755	173.48
130.574	123.87		33.308	444.02		84.204	140.04		76.756	173.45
130.576	124.24		33.31	444.07		84.205	139.94		76.758	173.57
130.578	125.101		33.31	444.17		84.206	139.06		76.759	173.96
130.58	124.421		33.312	443.84		84.207	138.62		76.76	173.82
130.582	124.842		33.313	443.97		84.209	138.61		76.761	174.2
130.584	124.652		33.314	444.1		84.21	138.63		76.763	174.18
130.586	124.782		33.316	444.29		84.211	138.41		76.764	174.26
130.588	124.473		33.317	444.2		84.212	138.6		76.765	173.91
130.59	123.833		33.318	445.35		84.214	138.36		76.766	174.22
130.592	124.034		33.32	444.93		84.215	137.77		76.768	174.89
130.594	124.164		33.321	445.14		84.216	138.03		76.769	174.14
130.596	124.104		33.322	444.98		84.218	137.86		76.77	174.14
130.598	123.715		33.323	444.75		84.219	137.94		76.772	174.53
130.6	123.625		33.324	445.12		84.22	138.1		76.773	173.58
130.602	123.016		33.326	444.94		84.221	137.65		76.774	173.42
130.604	123.246		33.327	444.19		84.222	137.85		76.775	173.65
130.606	122.936		33.329	443.85		84.224	138.13		76.777	173.33
130.608	122.437		33.329	444.76		84.225	137.51		76.778	173.52
130.61	122.427		33.33	443.24		84.226	137.62		76.779	173.69
130.612	122.118		33.332	443.22		84.228	137.52		76.78	173.73
130.614	122.138		33.333	443.8		84.229	137.94		76.782	174.22
130.616	122.548		33.335	443.51		84.23	137.69		76.783	174.51
130.618	123.099		33.336	443.91		84.231	136.77		76.784	174.7
130.62	122.699		33.337	443.83		84.232	137.47		76.786	174.4
130.622	123.42		33.339	443.92		84.234	136.58		76.786	173.8
130.624	123.59		33.34	444.21		84.235	136.5		76.788	174.84
130.626	123.65		33.341	444.34		84.236	137.07		76.789	174.83
130.628	123.951		33.342	444.34		84.237	137.82		76.79	174.84
130.63	123.501		33.344	443.64		84.238	137.3		76.792	174.66
130.632	123.312		33.344	443.93		84.24	137.92		76.793	174.84
130.634	123.682		33.345	443.66		84.242	137.76		76.794	174.96
130.636	122.792		33.346	444.04		84.242	137.75		76.795	174.09
130.638	123.233		33.348	444.15		84.243	138.3		76.796	174.05
130.64	123.173		33.349	444.44		84.245	137.95		76.797	174.11
130.642	122.654		33.351	444.1		84.246	137.98		76.799	173.48
130.644	122.534		33.352	443.79		84.247	137.91		76.8	173.62
130.646	122.764		33.353	443.46		84.248	137.34		76.802	173.72
130.648	123.055		33.355	443.62		84.25	137.38		76.803	173.76
130.65	122.665		33.356	443.97		84.251	137.41		76.804	173.82
130.652	122.446		33.357	443.74		84.253	137.92		76.805	173.98
130.654	123.026		33.358	444.15		84.254	137.4		76.806	173.8
130.656	123.066		33.36	443.25		84.255	137.09		76.808	174.13
130.658	122.797		33.36	443.54		84.256	137.37		76.809	174.11
130.66	123.137		33.362	443.56		84.257	137.69		76.811	173.25
130.662	123.058		33.363	443.24		84.258	137.26		76.811	173.77
130.664	122.818		33.364	443.81		84.26	138.6		76.813	173.57
130.667	122.579		33.366	444.17		84.261	138.5		76.814	173.65
130.668	122.389		33.367	443.92		84.263	138.6		76.815	174.22
130.67	122.149		33.368	444.28		84.264	138.41		76.816	173.98
130.672	122.25		33.369	444.44		84.265	138.54		76.818	173.48
130.674	122.47		33.371	444.3		84.266	138.88		76.82	174.82
130.676	122.96		33.372	444.94		84.268	138.51		76.82	174.15
130.678	123.031		33.373	444.97		84.269	138.4		76.822	173.65
130.68	122.761		33.375	443.79		84.271	138.78		76.823	173.28
130.682	122.832		33.375	444.39		84.271	138.56		76.824	172.89
130.684	122.192		33.377	444.21		84.273	137.98		76.825	173.23
130.686	121.832		33.378	443.83		84.274	138.21		76.827	173.12
130.688	123.013		33.379	444.28		84.275	138.16		76.828	173.21
130.69	122.803		33.38	444.23		84.276	137.86		76.829	173.15
130.692	123.564		33.382	444.22		84.277	138.01		76.831	173.61
130.694	124.004		33.383	445.1		84.278	137.86		76.832	174.23
130.696	124.444		33.384	445.29		84.28	137.28		76.833	174.22
130.698	124.565		33.386	446.04		84.281	138.06		76.834	173.87
130.7	124.575		33.387	445.45		84.283	138.14		76.835	173.93
130.702	123.746		33.388	446.03		84.284	137.82		76.836	174.05
130.704	123.786		33.389	447.86		84.285	137.82		76.838	173.94
130.706	124.026		33.391	447.89		84.286	138.39		76.839	174.52
130.709	124.767		33.392	447.78		84.287	138.84		76.841	174.8
130.71	124.437		33.394	448.99		84.288	139.26		76.842	174.23
130.712	123.938		33.394	449.5		84.29	139.2		76.843	174.29
130.714	123.618		33.396	449.49		84.291	138.58		76.844	174.94
130.716	123.938		33.398	449.69		84.292	138.54		76.845	174.52
130.718	123.449		33.398	449.87		84.294	138.2		76.846	174.47
130.72	123.689		33.4	449.46		84.295	138.73		76.848	174.93
130.721	123.409		33.4	450.05		84.296	138.53		76.849	174.71
130.724	123.58		33.402	448.54		84.297	138.49		76.85	174.24
130.726	124.02		33.403	448.58		84.299	138.36		76.852	174.36
130.728	123.721		33.404	448.13		84.3	138.68		76.853	173.34
130.73	123.831		33.406	446.88		84.302	137.86		76.854	173.14
130.732	122.422		33.407	446.85		84.303	138.4		76.855	173.15
130.734	123.272		33.408	446.43		84.304	138		76.856	173.17
130.736	123.092		33.409	446.42		84.305	138.15		76.858	172.71
130.738	122.563		33.41	446.05		84.306	138.18		76.859	173.05
130.74	122.303		33.412	446.29		84.307	138.43		76.861	174.26
130.742	122.374		33.414	446.23		84.309	138.61		76.862	173.88
130.744	124.454		33.415	445.41		84.309	137.77		76.863	173.91
130.746	125.734		33.416	445.12		84.311	138.23		76.864	173.37
130.748	126.385		33.417	444.62		84.313	137.85		76.865	173.69
130.75	125.555		33.418	444.42		84.314	137.1		76.867	174.2
130.752	125.206		33.419	444.02		84.315	137.21		76.868	174
130.754	124.946		33.42	444.13		84.316	137.06		76.869	173.6
130.756	124.406		33.422	444.42		84.318	136.98		76.87	172.21
130.758	123.877		33.423	444.38		84.319	136.91		76.872	171.9
130.76	123.287		33.425	443.94		84.32	136.94		76.873	171.85
130.762	123.448		33.426	444.08		84.322	138.6		76.874	171.25
130.764	123.188		33.427	444.64		84.322	138		76.875	172.22
130.766	122.738		33.429	445.85		84.324	138.43		76.876	172.1
130.768	122.549		33.43	446.72		84.325	138.01		76.878	172.66
130.771	122.929		33.431	447.87		84.326	137.18		76.879	173.34
130.772	123.32		33.432	448.6		84.327	136.98		76.88	173.51
130.774	123.77		33.433	449.19		84.329	136.77		76.882	173.32
130.776	123.01		33.434	449.16		84.33	136.72		76.883	173.12
130.778	123.151		33.435	449.02		84.331	137.22		76.884	173.54
130.78	123.441		33.437	449.33		84.333	136.86		76.885	173.56
130.782	123.012		33.438	449.33		84.334	136.61		76.886	174.13
130.784	123.652		33.439	448.63		84.335	136.05		76.888	173.62
130.786	123.832		33.441	447.98		84.336	136.56		76.889	173.76
130.788	123.853		33.442	446.77		84.337	136.2		76.89	174.07
130.79	123.433		33.443	446.41		84.339	136.45		76.892	174.73
130.792	123.024		33.445	445.85		84.34	136.36		76.893	174.64
130.794	122.794		33.446	445.27		84.341	136.18		76.894	174.95
130.796	122.524		33.447	445.15		84.343	137.56		76.895	174.76
130.798	122.595		33.448	445.51		84.344	137.59		76.896	175.08
130.8	123.365		33.45	444.97		84.345	137.78		76.898	175.04
130.802	123.946		33.451	444.98		84.347	138.12		76.899	175.02
130.804	123.786		33.452	445.7		84.348	137.97		76.9	174.58
130.806	123.706		33.454	444.92		84.349	137.77		76.901	174.02
130.808	123.757		33.454	444.95		84.35	137.18		76.903	174.28
130.81	124.147		33.455	445.36		84.351	137.63		76.904	173.99
130.812	123.868		33.457	444.95		84.353	138.57		76.905	174.82
130.814	122.618		33.458	444.41		84.354	139.38		76.906	174.5
130.816	122.248		33.46	444.02		84.355	139.52		76.908	174.97
130.818	121.839		33.461	444.22		84.356	139.33		76.909	174.9
130.82	121.489		33.462	443.58		84.357	138.61		76.91	175.42
130.822	122.28		33.464	443.8		84.359	138.57		76.911	174.87
130.824	122.1		33.464	443.93		84.36	138.25		76.913	176.13
130.826	122.08		33.466	443.64		84.361	138.23		76.914	176.16
130.828	122.501		33.466	443.68		84.363	138.47		76.916	176.45
130.83	122.391		33.468	443.11		84.364	138.54		76.917	176.07
130.832	122.872		33.47	442.51		84.365	138.61		76.918	176.14
130.834	122.552		33.47	442.8		84.367	138.24		76.919	175.9
130.836	123.362		33.472	442.04		84.367	138.34		76.92	176.28
130.838	123.273		33.474	442.6		84.368	138.35		76.921	176.26
130.84	122.823		33.474	442.99		84.37	138.56		76.923	176.31
130.842	123.164		33.476	442.89		84.371	138.06		76.924	175.71
130.844	122.674		33.477	443.12		84.373	138.72		76.925	175.97
130.846	122.454		33.478	443.46		84.374	138.91		76.927	176.51
130.848	122.575		33.48	443.39		84.375	138.73		76.928	176.2
130.85	122.865		33.481	443.7		84.376	138.83		76.929	176.23
130.853	122.646		33.482	444.98		84.378	138.95		76.93	175.91
130.854	122.526		33.485	444.72		84.379	140.17		76.932	176.31
130.856	122.476		33.485	444.73		84.38	141.38		76.933	175.73
130.858	122.217		33.486	444.96		84.381	141.74		76.934	176.35
130.86	122.727		33.487	444.59		84.382	142.12		76.936	176.23
130.862	123.668		33.488	444.51		84.384	141.44		76.936	176.11
130.864	122.988		33.49	443.5		84.385	140.75		76.938	175.93
130.866	122.948		33.49	444.36		84.386	140.2		76.939	175.26
130.868	122.779		33.492	443.14		84.388	139.7		76.94	175
130.87	122.659		33.494	443.24		84.389	139.63		76.941	175.74
130.872	122.54		33.494	443.39		84.39	139.98		76.942	174.85
130.874	123.1		33.496	442.75		84.391	139.27		76.944	175.58
130.876	123.42		33.497	442.64		84.392	139.15		76.945	175.77
130.878	123.821		33.498	442.02		84.393	139.67		76.947	175.92
130.88	123.691		33.5	442.06		84.395	139.06		76.948	176
130.882	123.382		33.5	442.59		84.396	139.03		76.949	176.32
130.884	123.882		33.502	442.42		84.398	139.12		76.95	175.79
130.886	123.442		33.503	442.74		84.399	139.24		76.951	176.17
130.888	123.653		33.505	443.48		84.4	139.44		76.952	175.86
130.89	124.573		33.505	443.67		84.401	139.61		76.954	175.52
130.892	124.524		33.507	443.47		84.402	139.16		76.955	175.02
130.894	124.894		33.508	443.53		84.404	138.52		76.957	175.08
130.896	124.824		33.509	442.92		84.405	138.71		76.958	175.14
130.898	124.605		33.511	443.03		84.406	138.58		76.959	175.21
130.9	124.655		33.512	443.27		84.408	138.38		76.96	174.9
130.902	124.516		33.513	443.87		84.409	138.29		76.962	175.08
130.904	124.296		33.514	444.22		84.41	138.28		76.963	174.9
130.906	124.226		33.516	444.77		84.411	138.55		76.964	174.97
130.908	124.647		33.517	445.11		84.412	137.93		76.965	174.13
130.91	124.667		33.519	445.11		84.413	137.98		76.967	173.21
130.912	124.668		33.52	445.67		84.415	138.13		76.968	172.59
130.914	124.518		33.521	446.36		84.416	137.67		76.969	172.2
130.916	124.638		33.522	446		84.417	137.71		76.97	171.74
130.918	124.779		33.523	446.34		84.419	137.04		76.971	171.74
130.92	124.669		33.524	447.14		84.42	136.87		76.973	172.15
130.922	124		33.525	447.24		84.421	136.71		76.974	173.55
130.924	122.91		33.527	446.59		84.422	137		76.975	174.04
130.926	122.25		33.528	446.76		84.424	137.39		76.977	174.3
130.928	122.591		33.529	446.42		84.426	137.14		76.978	174.15
130.93	122.651		33.531	446.81		84.426	137.97		76.979	174.27
130.932	122.032		33.532	446.14		84.428	137.82		76.98	175.09
130.934	122.392		33.533	444.95		84.429	137.54		76.981	175.73
130.936	122.742		33.535	445		84.43	137.47		76.983	175.3
130.937	122.463		33.536	445.49		84.431	137.32		76.983	175.62
130.94	122.203		33.537	445.2		84.432	137.74		76.985	175.14
130.942	122.384		33.539	445.39		84.434	137.99		76.987	175.69
130.944	122.554		33.54	444.97		84.435	137.3		76.988	176.12
130.946	122.234		33.54	445.08		84.436	137.72		76.989	175.89
130.948	122.465		33.542	444.65		84.438	138.28		76.99	176.15
130.95	121.505		33.543	444.4		84.439	138.16		76.991	176.41
130.952	121.776		33.544	444.15		84.44	138.43		76.993	176.34
130.954	122.766		33.546	444.25		84.441	138.45		76.994	175.89
130.956	123.056		33.547	444.21		84.442	138.39		76.995	175.67
130.958	123.577		33.548	444.78		84.444	138.44		76.997	175.49
130.96	123.947		33.55	444.78		84.445	138.84		76.998	175.35
130.962	123.938		33.551	444.82		84.446	138.3		76.999	174.86
130.964	124.218		33.552	444.37		84.447	138.38		77	175.36
130.967	123.329		33.553	444.68		84.449	138.34		77.001	175.47
130.968	123.719		33.554	443.43		84.45	137.6		77.003	175.35
130.97	124.199		33.556	443.76		84.451	137.65		77.004	175.19
130.972	124.06		33.557	443.62		84.452	137.97		77.005	175.11
130.974	123.75		33.557	444		84.454	138.15		77.007	175.08
130.976	123.82		33.56	444.95		84.455	138.76		77.008	175.25
130.978	122.911		33.56	445.13		84.457	138.67		77.009	175.39
130.979	122.921		33.562	445.36		84.458	138.57		77.01	175.72
130.982	123.552		33.563	445.5		84.459	138.59		77.012	175.97
130.984	124.742		33.564	447.22		84.46	138.78		77.013	175.69
130.987	123.253		33.566	447.8		84.461	138.95		77.014	175.56
130.988	123.423		33.567	447.59		84.463	138.76		77.016	175.06
130.99	123.303		33.568	447.76		84.464	139.16		77.017	174.99
130.992	122.694		33.57	446.55		84.465	139.05		77.018	174.79
130.994	122.734		33.571	445.93		84.466	138.35		77.019	174.51
130.996	122.864		33.572	446.06		84.468	138.28		77.02	174.15
130.998	122.615		33.573	446.36		84.469	137.62		77.022	174.59
131	122.575		33.574	446.06		84.47	138		77.023	175.07
131.002	122.776		33.576	445.45		84.471	137.73		77.024	175.4
131.004	123.216		33.576	446.35		84.472	137.5		77.025	175.53
131.006	123.226		33.578	445.25		84.474	137.43		77.027	174.44
131.008	123.097		33.579	445.83		84.475	137.68		77.028	173.72
131.01	122.637		33.58	445.3		84.476	138.12		77.029	174.05
131.012	121.678		33.582	444.66		84.477	138.19		77.03	174.02
131.014	121.888		33.584	444.02		84.479	138.2		77.031	173.7
131.016	122.088		33.584	444.4		84.48	138.47		77.033	173.32
131.018	122.239		33.586	444.96		84.481	138.06		77.034	173.24
131.02	121.869		33.587	444.84		84.482	138.35		77.035	173.21
131.022	121.2		33.588	445.06		84.484	138.03		77.037	174.01
131.024	121.37		33.59	444.94		84.485	138.24		77.038	174.34
131.026	120.99		33.591	445.23		84.486	138.4		77.039	174.24
131.028	121.591		33.592	445.23		84.488	138.33		77.041	174.62
131.03	121.861		33.594	445.3		84.489	137.91		77.042	174.66
131.032	122.232		33.594	445.44		84.49	138.37		77.043	174.67
131.034	121.422		33.596	445.7		84.492	138.17		77.044	174.59
131.036	121.752		33.597	445.65		84.492	138.12		77.045	174.2
131.039	122.483		33.598	445.51		84.494	138.45		77.047	175.53
131.04	121.683		33.599	445.34		84.495	138.55		77.048	173.8
131.042	121.934		33.601	445.29		84.496	138.44		77.049	174.22
131.044	122.004		33.602	445.26		84.498	138.18		77.05	173.85
131.046	122.074		33.603	445.25		84.499	137.02		77.052	174.09
131.048	123.815		33.605	445.12		84.5	136.8		77.053	174.08
131.05	125.255		33.606	444.71		84.501	136.89		77.054	174.04
131.052	124.766		33.607	444.6		84.503	136.96		77.055	173.76
131.054	123.876		33.609	443.84		84.504	136.86		77.056	173.48
131.056	123.346		33.61	444.54		84.505	136.86		77.058	173.71
131.059	122.687		33.61	445.71		84.506	137.07		77.059	174.48
131.06	122.587		33.612	445.71		84.508	136.67		77.061	174.02
131.062	123.248		33.614	444.95		84.509	137.27		77.061	174.05
131.064	123.618		33.614	445.05		84.51	136.89		77.063	174.53
131.066	123.638		33.615	445.94		84.511	137.46		77.064	174.33
131.068	124.209		33.617	445.75		84.513	137.39		77.065	173.97
131.07	123.839		33.618	445.02		84.514	137.19		77.066	174.33
131.071	123.409		33.619	445.08		84.515	136.74		77.068	173.74
131.074	122.34		33.621	444.92		84.516	136.37		77.069	173.79
131.076	123.01		33.622	444.95		84.517	137.38		77.07	174.13
131.078	123.811		33.623	445.39		84.519	136.74		77.072	174.01
131.08	123.841		33.625	445.64		84.52	136.91		77.073	174.2
131.082	124.252		33.625	446.16		84.521	137.35		77.074	174.61
131.084	123.772		33.627	446.54		84.523	137.92		77.075	174.19
131.086	123.932		33.629	445.92		84.524	137.9		77.076	174.21
131.088	124.173		33.63	446.15		84.525	138.14		77.078	174.45
131.09	124.263		33.63	446.28		84.526	137.82		77.079	174.52
131.092	124.004		33.632	446.44		84.528	137.92		77.08	174.41
131.094	124.204		33.633	446.29		84.529	137.24		77.082	174.37
131.096	123.614		33.635	446.46		84.53	137.3		77.083	173.86
131.098	123.925		33.636	446.66		84.531	136.91		77.084	173.9
131.1	122.735		33.637	446.77		84.533	137.56		77.085	173.57
131.102	122.386		33.638	446.77		84.534	137.2		77.086	173.3
131.104	122.436		33.64	446.72		84.535	137.25		77.087	173.13
131.106	122.686		33.641	446.35		84.536	137.15		77.089	173.53
131.108	123.947		33.642	446.68		84.537	136.59		77.09	173.28
131.11	124.347		33.644	446.82		84.539	136.76		77.092	173.12
131.112	123.608		33.644	446.98		84.54	136.83		77.093	173.17
131.114	123.518		33.646	446.75		84.541	136.85		77.094	173.27
131.116	123.948		33.646	447.15		84.542	137.41		77.096	172.71
131.118	124.219		33.649	446.13		84.544	137.89		77.096	173.97
131.121	124.219		33.649	446.76		84.545	137.5		77.098	173.79
131.122	123.76		33.65	445.85		84.546	137.51		77.099	173.96
131.124	122.66		33.652	444.77		84.547	137.93		77.1	174.15
131.126	122.94		33.653	444.03		84.549	137.67		77.102	173.82
131.128	123.681		33.655	444.25		84.55	137.74		77.103	174.17
131.13	124.301		33.657	444.23		84.551	138.02		77.104	173.87
131.132	123.992		33.657	444.72		84.553	138.08		77.105	173.74
131.134	124.282		33.658	444.96		84.554	138.07		77.106	174.19
131.136	123.352		33.66	445.25		84.555	138.44		77.107	173.93
131.138	122.923		33.661	445.25		84.556	138.38		77.109	174.19
131.14	123.103		33.662	445.29		84.557	138.57		77.11	174.21
131.142	122.834		33.664	445.28		84.558	138.7		77.111	173.81
131.144	122.704		33.665	445.24		84.56	138.15		77.113	173.92
131.146	124.124		33.666	445.02		84.561	137.86		77.114	173.68
131.148	125.185		33.667	444.97		84.563	137.68		77.115	173.9
131.15	125.505		33.668	444.61		84.564	137.24		77.117	173.8
131.152	124.396		33.669	444.24		84.565	137.78		77.117	173.72
131.154	124.546		33.671	444.07		84.566	137.53		77.119	173.52
131.156	122.766		33.672	444.4		84.567	137.68		77.12	173.42
131.158	122.687		33.673	444.93		84.569	137.1		77.122	173.25
131.16	123.007		33.675	445.1		84.57	138.23		77.123	173.83
131.162	122.998		33.676	445.63		84.571	138.33		77.124	173.99
131.164	122.948		33.677	445.96		84.572	138.84		77.125	173.73
131.166	122.388		33.678	445.79		84.574	139.26		77.127	173.6
131.168	121.919		33.68	445.5		84.575	138.89		77.128	173.34
131.17	121.949		33.68	445.82		84.577	138.39		77.128	173.54
131.172	122.08		33.682	445.53		84.577	138.73		77.13	172.43
131.174	122.99		33.684	444.78		84.579	138.24		77.132	171.46
131.176	123.27		33.684	445.28		84.58	138.31		77.133	172.01
131.178	122.981		33.685	444.01		84.581	138.82		77.134	172.12
131.18	122.041		33.688	443.7		84.583	138.51		77.135	172.6
131.182	122.522		33.688	445.03		84.584	138.63		77.136	172.98
131.184	123.012		33.689	445.01		84.585	138.6		77.138	173.44
131.186	122.652		33.691	444.93		84.586	138.76		77.138	173.64
131.188	123.223		33.692	445.32		84.587	138.82		77.14	174.5
131.19	123.433		33.693	445.4		84.589	138.71		77.141	174.58
131.192	123.384		33.695	445.54		84.59	138.6		77.143	174.78
131.194	123.604		33.696	446.07		84.591	138.77		77.144	174.97
131.196	124.584		33.697	446.44		84.593	138.42		77.145	175.38
131.198	125.745		33.699	446.66		84.594	138.43		77.146	175.07
131.2	126.745		33.7	446.42		84.595	138.63		77.148	175.56
131.203	128.636		33.701	447.33		84.596	138.59		77.149	175.45
131.204	127.876		33.702	447.01		84.598	138.07		77.15	174.48
131.206	128.236		33.704	446.98		84.599	138.63		77.151	174.08
131.208	129.227		33.704	447.26		84.6	138.6		77.153	173.84
131.21	129.517		33.705	446.1		84.601	138.58		77.154	173.87
131.212	129.698		33.708	445.54		84.602	138.72		77.155	174
131.214	130.858		33.708	445.96		84.604	138.75		77.156	174.03
131.216	130.948		33.71	444.07		84.605	138.29		77.158	174.4
131.218	130.669		33.711	444.67		84.606	137.58		77.159	174.41
131.22	130.199		33.712	444.37		84.607	137.25		77.16	174.38
131.222	129.44		33.714	444.06		84.609	137.42		77.161	174.8
131.224	129.14		33.714	444.24		84.61	137.2		77.163	175.03
131.226	128.53		33.716	443.94		84.612	137.51		77.164	175.2
131.228	127.271		33.718	443.96		84.613	137.53		77.165	174.94
131.23	126.301		33.718	444.32		84.614	137.98		77.167	174.93
131.232	125.852		33.72	443.52		84.615	138.19		77.168	174.83
131.234	124.962		33.721	443.55		84.616	138.56		77.169	175.2
131.236	124.762		33.722	443.33		84.618	138.66		77.17	175.71
131.238	124.153		33.723	443.16		84.619	138.89		77.172	175.9
131.24	123.563		33.724	442.93		84.62	138.63		77.173	175.49
131.242	123.674		33.726	442.97		84.621	138.12		77.174	175.26
131.244	122.994		33.728	442.79		84.622	138.41		77.175	175.09
131.246	122.434		33.728	443.28		84.624	138.17		77.177	174.75
131.248	121.445		33.73	443.58		84.625	137.9		77.178	174.69
131.25	121.485		33.731	444.94		84.626	137.36		77.179	174.44
131.252	122.126		33.732	444.53		84.628	137.19		77.18	174.4
131.254	122.436		33.734	444.99		84.628	136.72		77.182	173.97
131.256	122.376		33.735	445.66		84.63	136.98		77.183	174.26
131.258	123.217		33.736	445.87		84.631	137.79		77.184	173.89
131.26	124.857		33.736	446.05		84.632	137.92		77.186	174.7
131.262	125.738		33.738	445.52		84.634	138.16		77.186	174.95
131.264	126.158		33.74	445.39		84.635	138.29		77.188	175.11
131.266	126.408		33.74	445.72		84.636	137.9		77.189	175.64
131.268	125.879		33.742	445.21		84.638	137.22		77.19	175.78
131.27	125.429		33.743	445.66		84.639	137.13		77.192	175.88
131.272	125.32		33.744	445.28		84.64	137.53		77.193	175.98
131.274	126.19		33.746	444.49		84.641	137.01		77.194	175.48
131.276	127.24		33.747	445.42		84.643	137.3		77.195	175.44
131.278	128.121		33.748	446.8		84.644	137.03		77.197	174.97
131.28	128.031		33.75	447.72		84.645	136.88		77.198	174.92
131.282	127.832		33.751	447.9		84.646	136.67		77.199	174.95
131.284	128.052		33.752	448.65		84.648	137.19		77.2	174.66
131.286	128.372		33.753	448.59		84.649	136.81		77.201	173.34
131.287	128.263		33.754	448.88		84.65	137.07		77.203	174.83
131.29	129.593		33.755	449.26		84.651	137.27		77.204	174.68
131.292	129.774		33.757	449.3		84.653	137.03		77.205	175
131.294	129.404		33.758	449.24		84.654	137.01		77.207	175.03
131.296	130.094		33.759	449.09		84.655	137.51		77.208	175.27
131.298	130.465		33.76	449.05		84.656	137.65		77.209	175.72
131.3	130.855		33.762	447.86		84.658	137.27		77.21	176.15
131.302	130.396		33.763	448.19		84.659	137.1		77.211	175.63
131.304	128.586		33.765	447.77		84.66	138.04		77.213	175.38
131.306	127.616		33.766	447.2		84.661	137.51		77.214	176.04
131.308	126.557		33.767	446.4		84.663	137.69		77.215	176.25
131.31	125.947		33.768	446.9		84.664	138.1		77.217	175.49
131.312	125.588		33.77	446.01		84.665	138.21		77.218	175.73
131.314	125.238		33.771	445.89		84.666	138.07		77.219	175.82
131.317	123.439		33.772	444.97		84.667	137.96		77.22	175.7
131.318	123.409		33.774	443.7		84.669	137.98		77.221	175.61
131.32	123.449		33.774	444.51		84.67	138.11		77.223	176.09
131.322	123.29		33.775	444.02		84.671	137.93		77.224	176.03
131.324	123.34		33.777	444.24		84.673	138.73		77.225	176.43
131.326	123.61		33.778	443.96		84.674	139.15		77.227	175.95
131.328	124.171		33.779	443.54		84.675	138.81		77.228	176.23
131.33	123.811		33.78	443.76		84.676	138.32		77.229	176.54
131.332	124.062		33.782	444.23		84.678	138.51		77.23	176.37
131.334	123.332		33.783	443.75		84.679	138.09		77.231	175.73
131.336	123.072		33.785	444.12		84.68	137.89		77.233	175.66
131.338	124.093		33.786	444.66		84.681	138.36		77.234	174.6
131.34	124.353		33.787	444.78		84.683	137.22		77.235	173.76
131.342	124.394		33.789	445.11		84.684	137.98		77.236	172.94
131.344	123.974		33.79	444.93		84.685	137.77		77.238	172.81
131.346	123.824		33.79	444.96		84.686	137.07		77.239	173.2
131.348	123.565		33.792	444.27		84.688	138.02		77.24	173.21
131.35	123.295		33.794	444.24		84.689	137.1		77.241	174.22
131.352	122.936		33.794	444.26		84.69	136.85		77.242	175.01
131.354	124.056		33.796	443.94		84.691	136.98		77.244	174.61
131.356	123.876		33.797	443.9		84.692	137.49		77.245	174.54
131.359	124.247		33.798	444.35		84.694	136.96		77.247	174.82
131.36	124.497		33.8	444.69		84.695	137.41		77.248	174.96
131.362	124.738		33.801	444.55		84.696	137.46		77.249	174.97
131.364	124.598		33.802	444.58		84.697	137.3		77.251	174.9
131.366	124.998		33.805	444.41		84.699	137.31		77.251	174.92
131.368	124.889		33.805	444.66		84.701	136.66		77.252	175.51
131.37	125.109		33.806	444.51		84.701	137.37		77.254	174.95
131.372	124.69		33.807	444.35		84.702	137.18		77.255	174.8
131.374	124.85		33.808	444.5		84.704	137.47		77.257	174.64
131.376	124.74		33.81	444.23		84.705	137.69		77.258	174.83
131.378	124.241		33.81	444.48		84.706	138.05		77.259	175.45
131.38	123.531		33.813	444.5		84.708	138.97		77.26	175.34
131.382	123.032		33.813	445		84.709	139.13		77.262	174.71
131.384	123.402		33.814	444.19		84.71	138.62		77.262	174.69
131.386	123.282		33.816	445.15		84.711	138.66		77.263	173.54
131.388	122.993		33.817	445.09		84.712	138.76		77.265	175.01
131.39	123.773		33.818	445.72		84.713	138.47		77.266	175.05
131.392	123.504		33.82	445.84		84.715	138.77		77.268	175.02
131.394	123.384		33.821	445.65		84.716	138.4		77.269	174.9
131.396	124.034		33.822	445.2		84.718	138.51		77.27	174.61
131.398	124.845		33.823	445.01		84.719	138.53		77.272	174.58
131.4	124.875		33.825	445.61		84.72	137.9		77.273	173.61
131.402	125.026		33.826	445.68		84.722	137.38		77.274	173.57
131.404	124.706		33.826	445.9		84.723	137.6		77.275	174.23
131.406	124.686		33.829	445.51		84.723	137.14		77.277	174.18
131.408	124.777		33.829	445.69		84.725	136.99		77.278	173.54
131.41	124.277		33.83	445.49		84.726	137.16		77.279	173.38
131.412	123.748		33.832	444.61		84.727	136.78		77.28	173.47
131.414	123.608		33.834	444.94		84.729	136.31		77.282	173.94
131.416	123.128		33.836	443.93		84.73	137.23		77.283	173.62
131.418	123.019		33.836	444.05		84.732	137.38		77.284	174.27
131.42	122.349		33.837	444.61		84.732	138.08		77.285	175.23
131.422	122.54		33.838	444.33		84.734	137.34		77.287	175.44
131.424	122.57		33.84	444.79		84.735	137.66		77.288	175.75
131.426	122.65		33.841	444.49		84.736	137.37		77.289	175.64
131.428	122.771		33.842	444.76		84.738	137.61		77.29	175.77
131.43	122.321		33.843	444.89		84.739	138.54		77.292	176.39
131.432	122.482		33.844	443.5		84.74	138.41		77.293	175.61
131.434	123.292		33.845	443.8		84.742	138.83		77.293	176.53
131.436	122.752		33.847	443.77		84.742	138.58		77.295	175.37
131.438	122.153		33.848	443.21		84.744	138.88		77.296	174.65
131.441	122.233		33.849	442.46		84.745	139.89		77.298	174.06
131.442	122.124		33.851	441.91		84.746	140.22		77.299	174.49
131.444	123.204		33.852	441.99		84.747	140.21		77.3	175.34
131.446	123.724		33.853	441.82		84.749	139.91		77.302	174.94
131.448	123.315		33.854	442.04		84.75	140.34		77.303	175.27
131.45	123.275		33.856	442.74		84.751	139.78		77.304	175.67
131.452	122.776		33.857	442.71		84.753	139.04		77.306	175.67
131.453	122.886		33.859	443.25		84.753	139.48		77.306	176.16
131.456	122.246		33.86	443.07		84.755	139.36		77.308	176.33
131.458	122.557		33.86	443.14		84.756	139.79		77.309	176.12
131.46	122.357		33.862	443.01		84.757	140.42		77.31	175.89
131.462	122.638		33.863	443.39		84.759	141.5		77.312	176
131.464	122.798		33.864	444.18		84.76	142.07		77.313	175.73
131.466	122.698		33.866	445.31		84.761	143.07		77.314	175.51
131.468	122.919		33.868	445.86		84.763	142.83		77.316	175.83
131.47	122.919		33.868	446.78		84.764	142.62		77.316	174.79
131.472	123.75		33.869	447.4		84.765	141.93		77.318	174.83
131.474	123.27		33.871	448.13		84.766	141.28		77.319	174.4
131.476	122.97		33.872	448.84		84.767	140.14		77.32	173.86
131.478	123.541		33.873	449.03		84.769	140.11		77.322	174.09
131.48	124.381		33.874	449.2		84.77	139.49		77.323	173.54
131.482	124.122		33.875	450.69		84.771	139.1		77.324	173.79
131.484	123.552		33.876	450.54		84.773	139.3		77.325	174.26
131.486	123.722		33.878	450.98		84.774	138.54		77.327	174.62
131.488	123.943		33.88	451.97		84.775	138.58		77.328	174.57
131.49	124.663		33.88	452.22		84.777	138.47		77.329	175.23
131.492	124.244		33.882	452.46		84.777	138.31		77.33	175.16
131.494	124.114		33.883	452.83		84.779	138.37		77.332	175.69
131.496	123.954		33.884	452.51		84.78	138.22		77.333	174.99
131.498	124.535		33.886	451.54		84.781	138		77.334	174.65
131.5	125.605		33.887	451.74		84.783	138.6		77.335	174.89
131.502	126.786		33.888	451.15		84.784	138.29		77.337	174.97
131.504	127.356		33.89	450.33		84.784	137.99		77.338	175.15
131.506	127.246		33.891	449.42		84.786	137.7		77.339	175.63
131.508	126.287		33.892	449.09		84.787	137.87		77.34	175.7
131.51	126.027		33.894	447.7		84.788	138.28		77.342	175.91
131.512	125.318		33.894	448.34		84.79	138.03		77.343	175.89
131.514	124.988		33.896	446.4		84.791	138.57		77.344	175.6
131.516	125.258		33.896	446.45		84.792	138		77.345	175.96
131.518	126.509		33.898	446.18		84.794	138.64		77.346	175.41
131.52	126.699		33.899	446.57		84.795	138.61		77.348	174.3
131.522	125.88		33.9	447.16		84.796	138.56		77.349	174.22
131.524	125		33.902	448.07		84.797	138.61		77.35	174.26
131.526	125.46		33.904	447.85		84.799	138.68		77.352	174.64
131.528	125.221		33.904	448.24		84.8	138.9		77.353	174.39
131.53	125.031		33.906	449.26		84.801	139.11		77.354	174.24
131.532	124.652		33.908	448.56		84.803	139.02		77.355	174.4
131.534	124.612		33.908	448.94		84.804	139.02		77.357	174.19
131.536	124.262		33.91	448.89		84.805	138.6		77.358	173.77
131.538	123.693		33.911	448.91		84.806	138.63		77.359	173.95
131.54	123.993		33.912	449.46		84.808	138.8		77.36	174.02
131.542	123.984		33.914	450.62		84.809	139.17		77.361	174.22
131.544	123.834		33.915	449.6		84.81	138.64		77.363	173.9
131.546	123.884		33.916	449.7		84.811	138.3		77.364	173.92
131.548	124.275		33.917	448.98		84.813	138.4		77.365	174.25
131.55	124.045		33.918	448.43		84.814	138.66		77.366	174.71
131.552	123.866		33.919	447.54		84.815	138.31		77.368	174.89
131.554	123.526		33.921	446.98		84.816	138.66		77.369	175.41
131.556	123.676		33.922	446.66		84.818	138.89		77.371	175.09
131.558	125.867		33.923	445.96		84.818	138.93		77.372	174.71
131.56	126.817		33.925	445.36		84.82	138.71		77.373	174.21
131.562	127.268		33.925	445.66		84.821	138.55		77.375	174.38
131.564	127.438		33.927	444.72		84.822	138.41		77.375	174.82
131.566	127.318		33.929	445.16		84.824	138.61		77.376	175.04
131.568	126.839		33.93	445.08		84.825	138.68		77.378	174.44
131.57	125.749		33.93	445.8		84.826	138.53		77.379	174.65
131.572	125.31		33.932	446.13		84.828	138.6		77.38	174.53
131.574	124.51		33.933	445.98		84.829	138.32		77.382	173.28
131.576	123.55		33.935	445.69		84.83	137.75		77.383	172.84
131.578	123.491		33.935	446.64		84.831	137.61		77.384	172.34
131.58	123.781		33.937	447.06		84.833	137.12		77.385	172.14
131.582	124.572		33.938	446.14		84.834	137.47		77.386	172.15
131.584	124.302		33.939	445.84		84.835	137.02		77.388	172.3
131.586	124.262		33.941	446.09		84.836	136.96		77.389	173.09
131.588	124.083		33.942	446.05		84.837	137.56		77.39	172.95
131.59	124.173		33.943	445.9		84.839	137.51		77.392	173.31
131.592	124.414		33.945	445.71		84.84	137.57		77.393	173.39
131.594	125.054		33.946	445.28		84.841	138.02		77.394	173.6
131.596	125.644		33.947	445.63		84.843	137.58		77.396	173.57
131.598	126.415		33.948	445.18		84.844	137.42		77.396	174.15
131.6	127.835		33.95	445.63		84.846	138.22		77.398	173.59
131.602	128.396		33.951	445.35		84.846	138.11		77.399	173.77
131.604	127.726		33.952	445.55		84.847	138.26		77.4	173.68
131.607	126.267		33.954	444.53		84.849	137.5		77.402	174.37
131.608	125.477		33.954	445.02		84.85	137.45		77.403	174.33
131.61	124.947		33.955	444.26		84.851	138.11		77.404	174.37
131.612	124.538		33.957	444.97		84.852	137.94		77.405	173.97
131.614	124.458		33.958	444.73		84.854	138.21		77.406	173.52
131.616	123.748		33.96	444.99		84.855	138.22		77.407	173.57
131.618	123.249		33.961	444.87		84.856	137.82		77.409	173.09
131.62	123.469		33.962	444.74		84.857	138.02		77.41	173.46
131.622	124.06		33.964	444.75		84.859	137.91		77.411	173.95
131.624	123.89		33.964	445.08		84.86	138.12		77.413	173.61
131.626	123.75		33.966	445.33		84.861	138.08		77.414	173.7
131.628	123.561		33.966	445.39		84.862	137.48		77.416	173.95
131.63	124.261		33.968	445.76		84.864	137.82		77.417	173.79
131.632	124.662		33.97	445.32		84.866	136.58		77.417	173.28
131.634	124.162		33.97	445.48		84.866	137.4		77.418	173.47
131.636	124.202		33.972	446.05		84.867	137.42		77.42	173.81
131.638	124.883		33.974	445.7		84.868	137.36		77.421	174.08
131.64	124.993		33.974	446.16		84.87	137.38		77.423	173.75
131.642	125.164		33.977	445.15		84.871	137.47		77.424	173.67
131.644	125.004		33.977	446.22		84.872	137.75		77.425	173.99
131.646	124.934		33.978	445.74		84.874	138.3		77.427	174.48
131.648	124.595		33.98	445.92		84.875	137.49		77.428	173.95
131.65	123.975		33.981	445.64		84.876	137.6		77.428	174.2
131.652	123.336		33.982	444.97		84.878	137.78		77.43	174.62
131.654	123.146		33.984	444.69		84.878	138.49		77.432	174.67
131.656	123.096		33.985	444.25		84.88	137.86		77.433	174.78
131.658	123.727		33.986	444.59		84.881	138.5		77.434	174.69
131.66	123.377		33.986	444.73		84.882	138.37		77.436	174.98
131.662	124.208		33.988	444.23		84.884	138.68		77.436	174.01
131.664	124.648		33.99	445.25		84.885	138.76		77.438	172.94
131.666	125.018		33.99	445.43		84.886	138.73		77.439	172.1
131.669	124.909		33.992	444.77		84.888	138.61		77.44	171.55
131.67	125.119		33.993	444.16		84.889	138.7		77.441	170.8
131.672	123.69		33.994	443.87		84.89	138.17		77.443	170.83
131.674	123.7		33.996	443.48		84.891	138.49		77.444	170.56
131.676	123.88		33.997	442.94		84.892	138.38		77.445	170.47
131.678	124.041		33.998	443.46		84.894	138.52		77.447	170.72
131.68	123.971		33.999	443.5		84.895	138.52		77.448	171.38
131.682	124.352		34	443.84		84.897	138.66		77.449	172.19
131.684	124.372		34.002	443.95		84.898	138.4		77.451	172.24
131.686	124.192		34.003	444.37		84.899	138.26		77.451	173.46
131.688	123.593		34.004	444.91		84.9	138.54		77.453	173.57
131.69	123.283		34.005	445.5		84.901	137.42		77.454	173.34
131.692	122.484		34.008	446.57		84.902	137.53		77.455	173.79
131.694	123.164		34.008	447.16		84.904	137.54		77.457	174.3
131.696	123.114		34.009	447.08		84.905	137.32		77.458	174.79
131.698	123.575		34.011	447		84.906	137.83		77.459	174.86
131.7	124.335		34.012	446.27		84.908	137.73		77.461	175.04
131.702	124.426		34.013	446.28		84.909	138.26		77.461	174.78
131.704	125.116		34.015	446.72		84.91	138.45		77.463	175.05
131.706	125.146		34.016	446.28		84.911	138.37		77.464	174.65
131.708	124.957		34.017	445.35		84.912	137.84		77.465	174.44
131.71	125.857		34.019	444.99		84.913	137.87		77.467	174.96
131.712	124.798		34.019	445.91		84.915	138.08		77.468	175.41
131.714	124.018		34.021	444.77		84.916	137.71		77.469	174.4
131.716	123.718		34.022	445.07		84.918	138.3		77.47	174.95
131.718	123.979		34.024	444.78		84.919	138.07		77.471	174.49
131.72	124.379		34.024	444.93		84.92	137.26		77.473	174.84
131.722	123.63		34.025	445.4		84.921	137.81		77.474	174.76
131.724	123.65		34.027	445.31		84.922	137.7		77.475	174
131.726	123.08		34.028	445.08		84.924	137.42		77.477	173.52
131.728	123.931		34.029	444.56		84.925	137.32		77.478	173.03
131.73	124.031		34.031	444.95		84.926	137.59		77.479	173.84
131.732	124.162		34.032	445.54		84.928	138.24		77.481	173.59
131.734	124.032		34.033	445.34		84.929	138.21		77.482	173.24
131.736	122.732		34.035	445.15		84.93	138.67		77.482	173.6
131.738	123.183		34.036	444.91		84.931	138.57		77.484	174.11
131.741	123.213		34.038	444.93		84.932	138.35		77.485	174.16
131.742	123.654		34.038	444.94		84.934	138.24		77.486	174.27
131.744	123.124		34.04	444.91		84.935	138.27		77.488	173.95
131.746	123.754		34.04	445.3		84.936	138.54		77.489	174.22
131.748	124.155		34.042	445.17		84.938	138.42		77.49	174.54
131.751	124.285		34.043	444.53		84.939	138.01		77.492	174.62
131.752	124.636		34.044	443.51		84.94	138.4		77.493	175.32
131.754	124.556		34.046	443.53		84.941	138		77.494	175.55
131.756	125.116		34.047	443.46		84.942	137.83		77.495	175.11
131.758	125.407		34.048	443.17		84.943	138.55		77.497	174.78
131.76	125.857		34.05	443.48		84.945	139.25		77.498	174.95
131.762	125.628		34.05	443.5		84.946	139.19		77.499	174.69
131.764	125.798		34.052	443.76		84.947	138.84		77.5	174.26
131.766	126.258		34.054	443.3		84.949	138.81		77.502	174.9
131.768	127.189		34.055	443.76		84.95	138.58		77.503	175.32
131.77	128.219		34.056	443.43		84.951	139.05		77.504	174.45
131.772	127.53		34.057	443.62		84.952	138.43		77.505	175.11
131.774	127.65		34.058	444.2		84.954	138.93		77.507	175.01
131.776	126.38		34.06	444.78		84.955	138.66		77.508	174.43
131.778	126.041		34.061	444.3		84.956	138.59		77.509	174.78
131.78	125.631		34.062	444.24		84.958	138.61		77.51	174.5
131.782	125.292		34.063	444.97		84.959	138.42		77.512	175.04
131.784	124.852		34.064	445.22		84.96	138.51		77.513	174
131.786	124.532		34.066	445.54		84.962	138.23		77.514	173.74
131.788	124.213		34.067	445.45		84.963	137.58		77.515	173.72
131.79	123.813		34.069	445.63		84.964	138.04		77.516	173.61
131.793	123.694		34.07	445.67		84.965	137.89		77.518	173.99
131.794	123.544		34.071	445.15		84.966	137.34		77.519	174.34
131.796	123.894		34.072	445.11		84.968	137.79		77.52	174.55
131.798	123.395		34.074	445.19		84.969	137.91		77.522	174.21
131.8	123.225		34.074	445.33		84.97	138.56		77.523	173.95
131.802	123.826		34.076	445.63		84.971	138.29		77.524	174.19
131.804	123.136		34.076	445.83		84.973	137.95		77.525	173.79
131.806	123.966		34.078	445.99		84.974	138.25		77.527	173.68
131.808	123.607		34.079	445.78		84.975	137.91		77.528	172.98
131.81	123.937		34.08	445.91		84.976	138.28		77.529	173.2
131.812	123.728		34.082	445.69		84.977	138.57		77.53	173.51
131.814	123.888		34.083	445.79		84.979	138.34		77.531	173.91
131.816	124.498		34.085	445.7		84.98	138.51		77.533	173.87
131.818	125.029		34.086	445.48		84.981	138.42		77.534	173.43
131.82	124.449		34.087	444.75		84.983	138.69		77.535	173.68
131.822	124.35		34.088	444.23		84.984	138.43		77.536	174.03
131.824	124		34.09	444.95		84.985	138.74		77.538	174.46
131.826	123.83		34.091	444.75		84.986	138.77		77.539	174.53
131.828	124.791		34.092	444.89		84.988	138.81		77.54	174.39
131.83	124.571		34.094	444.22		84.989	139.11		77.541	174.19
131.832	124.662		34.094	444.96		84.99	138.88		77.543	174.43
131.834	124.072		34.095	444.22		84.991	139.02		77.544	174.46
131.836	123.412		34.097	444.22		84.993	139.3		77.545	174.99
131.838	122.843		34.098	443.95		84.994	139.02		77.546	175.49
131.84	122.703		34.1	443.53		84.995	138.76		77.548	175.23
131.842	123.314		34.101	444.12		84.996	138.75		77.549	175.35
131.844	123.884		34.102	444.23		84.997	138.77		77.551	175
131.846	123.944		34.104	444.19		84.999	138.59		77.552	175.24
131.848	124.955		34.105	444.63		85	138.54		77.552	176.25
131.85	124.565		34.106	444.9		85.001	138.37		77.554	176.12
131.852	123.586		34.107	444.64		85.003	138.47		77.555	176.02
131.855	123.696		34.109	444.91		85.004	138.27		77.556	176.64
131.856	123.446		34.11	444.49		85.005	138		77.558	176.6
131.858	123.177		34.11	445.03		85.006	138.06		77.559	176.62
131.86	123.777		34.112	444.21		85.007	137.97		77.561	176.16
131.862	124.218		34.114	443.87		85.009	138.09		77.562	175.91
131.864	123.468		34.114	444.34		85.011	137.3		77.563	176.27
131.866	122.678		34.115	443.6		85.011	138.19		77.564	175.63
131.868	122.979		34.117	443.79		85.013	138.02		77.565	176.27
131.87	122.449		34.118	443.63		85.014	138.24		77.566	176.19
131.872	123.06		34.119	443.59		85.015	137.69		77.568	175.87
131.874	123.06		34.121	443.83		85.016	138.12		77.569	175.91
131.876	123.32		34.122	443.48		85.017	138.59		77.57	175.58
131.878	123.241		34.123	443.36		85.019	139.11		77.572	175.16
131.88	124.031		34.125	442.75		85.02	139.7		77.572	176.02
131.882	124.912		34.125	443.31		85.021	138.89		77.574	175.52
131.884	124.492		34.127	442.93		85.023	139.4		77.575	176.21
131.886	124.962		34.128	442.53		85.024	138.78		77.576	175.93
131.888	124.673		34.13	442.2		85.025	138.21		77.578	176.11
131.89	124.493		34.13	442.52		85.026	138.72		77.579	176.26
131.892	124.074		34.132	442.59		85.027	139.05		77.58	176.44
131.894	124.284		34.133	442.88		85.029	138.6		77.582	176.22
131.896	124.284		34.134	443.18		85.03	138.7		77.583	176.04
131.898	124.415		34.136	443.49		85.032	138.38		77.584	176.45
131.9	124.655		34.137	443.53		85.032	138.39		77.585	176.47
131.902	125.126		34.138	443.44		85.033	138.62		77.586	176.31
131.904	124.896		34.14	443.76		85.035	138.48		77.588	176.2
131.906	125.016		34.141	443.89		85.036	137.83		77.589	176.14
131.908	124.647		34.142	444.42		85.037	138.41		77.59	175.55
131.91	123.927		34.143	443.5		85.038	138.13		77.592	176.16
131.912	124.068		34.145	444.42		85.04	137.79		77.593	174.96
131.914	123.998		34.146	444.46		85.041	138.26		77.594	174.19
131.917	124.099		34.146	444.52		85.042	138.33		77.595	175.26
131.918	123.819		34.148	443.64		85.044	138		77.596	175.21
131.92	122.579		34.149	443.35		85.045	137.78		77.598	175.49
131.922	122.6		34.15	443.5		85.046	137.55		77.599	175.81
131.924	122.11		34.152	443.33		85.047	137.52		77.6	175.3
131.926	122.42		34.153	443.8		85.049	138		77.602	175.53
131.928	123.001		34.154	443.4		85.05	137.93		77.603	174.92
131.93	122.821		34.156	443.33		85.052	137.96		77.604	174.9
131.932	122.442		34.157	443.14		85.052	138.42		77.605	175.26
131.934	123.472		34.158	442.73		85.054	138.76		77.606	175.15
131.937	124.473		34.16	443.27		85.055	138.55		77.607	175.48
131.938	124.273		34.161	443.35		85.056	138.63		77.609	174.86
131.94	123.893		34.162	444.64		85.057	138.94		77.61	175.63
131.942	123.604		34.163	445.45		85.059	138.77		77.611	175.82
131.944	123.364		34.164	446.35		85.06	138.34		77.613	175.91
131.946	123.234		34.166	446.4		85.061	138.36		77.614	175.49
131.948	123.355		34.167	446.12		85.063	138.38		77.615	174.97
131.95	124.305		34.168	445.84		85.064	138.44		77.616	175.61
131.952	124.356		34.169	445.32		85.065	139.3		77.618	175.69
131.954	125.286		34.171	444.96		85.066	138.4		77.619	175.92
131.956	126.616		34.172	444.62		85.068	138.56		77.62	176.17
131.958	128.307		34.173	444.73		85.068	137.79		77.622	176.72
131.96	128.357		34.175	444.27		85.07	137.92		77.623	176.47
131.962	127.078		34.176	444.33		85.071	137.88		77.624	176.43
131.964	125.678		34.177	443.77		85.072	137.87		77.626	174.94
131.966	124.828		34.179	443.97		85.074	137.99		77.626	175.62
131.969	124.579		34.18	443.89		85.075	137.92		77.628	175.46
131.97	124.009		34.18	444.09		85.076	138.15		77.629	175.54
131.972	124.29		34.182	444.21		85.077	137.77		77.63	174.87
131.974	123.79		34.183	443.79		85.079	138.38		77.632	174.77
131.976	123.26		34.184	443.47		85.08	137.86		77.633	174.68
131.978	123.481		34.185	443.46		85.081	137.93		77.634	174.78
131.98	123.451		34.187	444.76		85.083	138.28		77.636	174.82
131.982	123.342		34.188	444.97		85.084	138.15		77.637	174.56
131.984	123.782		34.189	445.13		85.085	138.14		77.637	174.44
131.986	122.982		34.191	445.08		85.086	138.15		77.639	174.98
131.988	122.883		34.192	445.29		85.087	137.74		77.64	175.24
131.99	122.343		34.193	444.57		85.089	138.24		77.641	175.22
131.992	122.214		34.194	444.56		85.09	138.26		77.643	174.85
131.994	122.714		34.196	443.92		85.091	138.17		77.644	175.49
131.996	122.924		34.197	443.92		85.093	139.4		77.645	175.47
131.998	123.365		34.198	443.75		85.094	139.57		77.646	174.96
132	123.505		34.2	443.27		85.095	140.17		77.648	174.72
132.002	124.316		34.201	444.08		85.097	139.69		77.649	175.18
132.004	124.476		34.202	444.08		85.097	139.6		77.65	174.77
132.006	124.586		34.204	444.34		85.099	139.82		77.652	174.75
132.008	124.997		34.204	444.4		85.1	138.87		77.653	174.8
132.01	125.017		34.206	443.37		85.101	138.91		77.654	175.43
132.012	124.988		34.208	443.97		85.103	138.06		77.655	175.18
132.014	125.368		34.208	444.29		85.104	138.07		77.657	175.39
132.016	125.138		34.21	444.34		85.105	138.06		77.658	175.89
132.018	125.349		34.211	444.22		85.106	138.39		77.659	176.32
132.02	125.139		34.212	443.54		85.107	138.64		77.66	176.02
132.022	125.8		34.214	443.45		85.109	138.33		77.661	176.3
132.024	125.13		34.214	443.95		85.11	138.31		77.663	176.53
132.026	124.64		34.216	444		85.111	138.05		77.664	176.66
132.028	125.141		34.217	443.76		85.113	138.41		77.665	176.57
132.03	126.891		34.218	443.78		85.114	137.91		77.667	176.43
132.032	128.202		34.219	442.83		85.115	137.61		77.668	176
132.034	128.922		34.22	443.28		85.117	138.24		77.669	175.78
132.036	129.202		34.222	442.82		85.117	137.19		77.67	175.85
132.038	128.623		34.223	443.06		85.118	137.15		77.671	176
132.04	129.133		34.224	443.11		85.12	137.08		77.673	176.42
132.042	129.354		34.227	442.96		85.121	136.62		77.674	176.23
132.044	128.914		34.228	443.48		85.122	136.49		77.675	175.97
132.046	128.714		34.228	444.39		85.124	136.67		77.677	175.6
132.048	128.265		34.23	444.6		85.125	136.38		77.678	174.7
132.05	127.275		34.231	445.31		85.127	136.79		77.679	174.88
132.052	125.916		34.232	445.53		85.128	136.55		77.68	174.93
132.054	125.846		34.233	444.92		85.129	136.59		77.682	174.8
132.056	125.406		34.235	444.9		85.13	136.69		77.683	174.82
132.058	125.357		34.236	445.17		85.131	136.77		77.684	174.85
132.06	125.567		34.237	444.12		85.132	136.79		77.686	174.96
132.062	125.118		34.239	444.21		85.134	136.04		77.686	175.43
132.064	125.228		34.24	442.84		85.135	136.9		77.688	174.99
132.066	124.738		34.24	443.63		85.136	136.83		77.689	174.89
132.068	124.119		34.242	443.01		85.138	136.95		77.69	174.89
132.07	124.849		34.243	442.56		85.139	136.69		77.691	175.48
132.072	126.35		34.244	442.26		85.14	136.66		77.693	175.75
132.074	126.4		34.246	442.39		85.141	136.9		77.695	173.47
132.076	125.27		34.246	442.43		85.142	137.14		77.695	173.34
132.078	125.531		34.248	442.06		85.144	137.91		77.696	173.49
132.08	125.301		34.25	442.64		85.145	137.81		77.698	174.19
132.082	126.082		34.25	442.96		85.147	137.34		77.699	174.27
132.084	125.232		34.252	442.2		85.148	137.6		77.7	174.53
132.086	124.792		34.253	442.4		85.149	137.37		77.701	174.62
132.088	125.183		34.254	442.73		85.15	137.16		77.703	174.72
132.09	125.683		34.255	443.15		85.151	136.65		77.704	174.83
132.092	126.034		34.257	443.1		85.152	137.17		77.705	175
132.094	125.924		34.259	443.43		85.154	136.42		77.706	174.56
132.096	125.414		34.259	443.79		85.155	136.46		77.708	174.5
132.098	124.765		34.261	444.08		85.156	137.17		77.709	175.23
132.1	124.805		34.262	443.97		85.158	136.66		77.71	175.79
132.102	124.636		34.263	444.18		85.159	137.02		77.711	175.56
132.104	124.466		34.265	443.93		85.16	137.23		77.713	175.09
132.106	123.996		34.266	444.44		85.161	136.77		77.714	174.56
132.108	123.887		34.267	444.48		85.162	137.3		77.716	174.24
132.11	124.377		34.268	444.34		85.163	137.85		77.717	174.68
132.112	124.748		34.27	444.37		85.165	138.22		77.718	174.94
132.114	124.598		34.271	444.62		85.166	138.29		77.719	175.11
132.116	124.548		34.272	445.47		85.168	137.74		77.72	175.21
132.118	124.829		34.274	445.23		85.169	137.89		77.721	175.4
132.12	125.179		34.274	445.95		85.17	137.35		77.723	175.95
132.122	125.08		34.276	445.02		85.171	137.85		77.724	176.44
132.124	125.32		34.277	445.08		85.172	137.04		77.725	176
132.126	124.89		34.278	444.86		85.174	137.32		77.727	176.1
132.128	123.361		34.279	445.01		85.176	137.18		77.728	176.35
132.13	123.611		34.281	445.88		85.176	137.43		77.729	175.69
132.132	123.052		34.282	445.83		85.178	138.02		77.73	175.49
132.134	122.672		34.283	445.94		85.179	137.76		77.731	175.78
132.136	122.392		34.285	445.34		85.18	138.45		77.732	175.49
132.138	122.993		34.286	445.32		85.181	138		77.734	175.46
132.14	123.563		34.287	445.31		85.182	137.83		77.735	175.65
132.142	123.544		34.288	445		85.184	137.51		77.737	175.35
132.144	124.014		34.29	445.65		85.185	137.38		77.738	175.25
132.146	125.084		34.29	445.77		85.186	137.46		77.739	174.89
132.148	125.965		34.292	446.25		85.188	138.45		77.74	175.66
132.15	125.335		34.293	445.9		85.189	138.02		77.742	175.36
132.152	124.736		34.294	447.14		85.19	139.74		77.743	175.37
132.154	125.606		34.296	447.13		85.191	139.69		77.744	175.29
132.156	125.686		34.297	446.8		85.193	139.55		77.745	174.78
132.158	125.197		34.298	447.12		85.193	139.18		77.747	174.94
132.16	124.997		34.299	446.37		85.195	139.26		77.748	174.62
132.162	125.228		34.301	445.39		85.197	138.61		77.749	175.04
132.164	125.058		34.302	445.22		85.197	138.61		77.75	175.29
132.166	124.898		34.303	445.18		85.199	138.57		77.751	174.69
132.167	124.229		34.305	444.74		85.2	138.69		77.753	175.39
132.17	123.719		34.306	444.82		85.201	138.59		77.754	175.25
132.172	124.12		34.306	444.97		85.202	139.02		77.755	175.33
132.175	124.97		34.308	444.94		85.204	138.69		77.757	175.52
132.176	124.89		34.309	444.17		85.205	138.86		77.758	174.69
132.178	125.181		34.31	444.4		85.206	138.99		77.759	173.54
132.18	125.041		34.312	444.22		85.207	138.75		77.76	172.87
132.182	124.642		34.313	443.69		85.209	138.71		77.762	173.27
132.184	124.302		34.314	444.24		85.21	138.48		77.762	173.17
132.186	123.762		34.316	444.21		85.211	138.73		77.764	173.02
132.188	124.363		34.318	443.53		85.212	138.59		77.765	173.25
132.19	123.913		34.318	443.92		85.214	138.53		77.766	172.79
132.192	123.824		34.32	444.1		85.215	138.8		77.768	173.01
132.194	123.404		34.321	443.84		85.217	138.02		77.769	173.23
132.196	124.044		34.322	443.57		85.218	138.44		77.771	172.82
132.198	123.625		34.324	442.63		85.219	138.32		77.772	173.24
132.2	123.095		34.324	443.63		85.22	137.98		77.773	173.54
132.202	123.406		34.326	442.45		85.221	137.9		77.774	173.52
132.204	124.046		34.328	442.33		85.222	137.87		77.775	174.11
132.206	123.846		34.328	442.74		85.224	138.13		77.777	173.75
132.208	124.317		34.329	442.81		85.225	138.79		77.778	174.14
132.21	123.627		34.33	442.8		85.226	139.02		77.779	174.44
132.212	123.548		34.332	442.89		85.228	139.1		77.781	174.92
132.214	123.548		34.333	443.05		85.229	139.67		77.781	174.69
132.216	123.778		34.335	442.62		85.23	140.76		77.783	174.59
132.218	123.349		34.336	443.06		85.231	141.14		77.784	175.02
132.22	124.819		34.337	444.15		85.232	140.92		77.785	175.29
132.222	125.1		34.338	445.06		85.234	140.32		77.787	175.77
132.224	123.85		34.34	445.65		85.235	139.36		77.788	176.13
132.226	123.71		34.341	446.04		85.236	139.97		77.789	176.71
132.228	125.261		34.342	446.49		85.238	139.65		77.791	175.66
132.23	125.981		34.344	446.3		85.239	139.15		77.792	175.67
132.232	126.722		34.344	446.67		85.24	139.36		77.793	176.1
132.234	126.402		34.345	445.89		85.242	138.98		77.794	176.33
132.237	126.743		34.347	445.72		85.242	138.91		77.795	176.28
132.238	126.263		34.348	445.56		85.243	139		77.796	175.97
132.24	126.123		34.349	445.88		85.245	138.91		77.798	175.94
132.242	125.584		34.351	444.97		85.246	139.58		77.799	176
132.244	124.634		34.352	444.16		85.248	140.21		77.8	175.75
132.246	124.624		34.353	444.66		85.249	140.89		77.802	175.91
132.248	124.865		34.355	444.51		85.25	141.37		77.803	176.18
132.25	125.215		34.356	444.81		85.252	140.77		77.804	175.89
132.252	125.056		34.357	444.94		85.253	140.33		77.805	175.74
132.254	124.896		34.358	444.99		85.253	139.87		77.807	175.54
132.256	125.566		34.36	444.94		85.255	139.77		77.808	175.36
132.258	126.617		34.361	444.23		85.256	139.8		77.809	175.8
132.26	127.137		34.362	444.25		85.258	138.68		77.81	175.51
132.262	128.558		34.363	444.99		85.259	139.31		77.812	175.73
132.264	128.378		34.364	444.51		85.26	138.46		77.813	174.66
132.266	129.358		34.365	444.83		85.261	138.46		77.814	174.59
132.268	130.249		34.368	444.54		85.263	138.89		77.815	174.46
132.27	130.289		34.368	445.11		85.264	138.33		77.816	174.38
132.272	129.47		34.369	444.41		85.265	138.14		77.817	174.44
132.274	130.73		34.37	445.62		85.266	137.85		77.819	172.79
132.276	131.53		34.372	446.41		85.267	137.52		77.82	172.56
132.278	131.981		34.373	446.54		85.269	137		77.822	171.51
132.28	131.771		34.375	447.16		85.27	137.72		77.823	171.6
132.282	131.872		34.375	447.4		85.271	137.01		77.824	171.27
132.284	131.502		34.376	446.77		85.273	137.45		77.825	170.27
132.286	131.252		34.378	445.92		85.274	137.14		77.826	170.59
132.289	131.103		34.38	445.89		85.275	137.18		77.828	171.33
132.29	131.173		34.38	446.04		85.276	136.96		77.83	171.85
132.292	130.414		34.382	445.75		85.277	136.93		77.83	171.8
132.294	129.914		34.383	445.93		85.279	136.7		77.832	171.38
132.296	129.734		34.384	444.83		85.28	136.59		77.833	170.07
132.298	129.775		34.386	445.24		85.282	137.27		77.834	170.44
132.3	128.775		34.387	444.89		85.283	136.75		77.835	170.96
132.302	128.386		34.388	444.06		85.284	137.02		77.836	171.76
132.304	126.736		34.391	443.98		85.285	137.06		77.838	172.44
132.306	125.526		34.391	443.99		85.286	137.09		77.839	173.1
132.308	125.227		34.392	443.43		85.287	137.17		77.84	173.49
132.31	125.787		34.393	443.77		85.288	137.78		77.841	173.47
132.312	125.208		34.395	443.91		85.29	137.08		77.843	173.88
132.314	124.768		34.396	443.67		85.291	137.22		77.844	174.47
132.316	124.308		34.396	443.83		85.293	137.2		77.845	174.11
132.318	124.659		34.398	443.8		85.294	137.61		77.847	173.54
132.32	124.299		34.4	444.24		85.295	138.13		77.848	173.81
132.322	125.01		34.4	444.28		85.296	137.62		77.849	174.68
132.324	125.07		34.402	444.95		85.297	137.25		77.85	174.16
132.326	123.94		34.404	445.3		85.299	137.38		77.852	174.26
132.328	123.651		34.404	445.91		85.3	137.82		77.853	174.9
132.33	122.951		34.406	446.27		85.301	137.19		77.854	174.47
132.332	123.812		34.407	446.83		85.303	137.66		77.855	174.45
132.334	125.272		34.408	446.69		85.304	137.42		77.856	174.31
132.336	126.692		34.41	447.94		85.305	137.26		77.857	175.16
132.338	126.563		34.411	446.99		85.306	137.57		77.859	175.27
132.34	126.083		34.412	447.94		85.307	137.64		77.861	175.76
132.342	124.714		34.414	448.8		85.309	138.05		77.861	176.17
132.344	123.454		34.415	448.61		85.31	137.88		77.863	176.1
132.346	123.954		34.416	448.18		85.311	138.21		77.864	175.85
132.348	123.645		34.417	448.18		85.313	137.2		77.865	175.67
132.351	123.255		34.418	447.8		85.314	137.43		77.866	175.23
132.352	123.036		34.419	447.11		85.315	137.9		77.868	175.38
132.354	122.716		34.421	447.57		85.316	138.06		77.869	175.02
132.356	123.396		34.422	446.9		85.318	137.49		77.87	175.02
132.358	124.087		34.423	447.2		85.318	137.92		77.872	174.84
132.36	124.347		34.424	447.84		85.32	137.68		77.873	174.62
132.362	124.528		34.426	448.01		85.321	137.75		77.874	175
132.364	126.548		34.427	448.45		85.323	137.66		77.875	174.62
132.366	126.428		34.429	448.04		85.324	137.7		77.876	173.9
132.368	126.139		34.43	447.44		85.325	137		77.878	172.4
132.37	125.589		34.431	447.44		85.326	136.74		77.879	172.08
132.372	125.97		34.432	447.32		85.327	137.4		77.88	172.33
132.374	126.1		34.434	447.1		85.329	137.54		77.882	173.05
132.376	125.21		34.435	445.71		85.33	136.93		77.882	172.55
132.378	124.801		34.435	446.24		85.331	136.8		77.884	172.24
132.38	124.141		34.437	445.76		85.332	137.16		77.885	171.9
132.382	124.312		34.438	446.24		85.334	136.27		77.887	171.7
132.384	124.952		34.439	445.57		85.335	136.1		77.887	172.28
132.386	123.752		34.441	445.69		85.336	135.92		77.889	172.43
132.388	123.463		34.442	446.58		85.337	135.89		77.89	172.29
132.39	123.693		34.443	445.66		85.339	135.8		77.892	172.91
132.392	123.954		34.444	446.18		85.34	135.24		77.893	172.27
132.394	124.344		34.446	445.95		85.341	136.02		77.894	171.49
132.396	125.094		34.447	445.45		85.342	136.5		77.895	172.35
132.398	125.135		34.448	445.25		85.344	136.64		77.896	171.94
132.4	125.245		34.45	445.26		85.345	137.06		77.898	172.48
132.402	124.556		34.451	444.43		85.346	137.13		77.899	172.73
132.404	124.296		34.452	443.97		85.347	137.3		77.9	173.04
132.406	124.106		34.453	443.87		85.349	136.91		77.902	173.44
132.408	124.707		34.454	445.3		85.35	137.05		77.903	173.39
132.41	124.417		34.456	447.15		85.352	136.42		77.904	172.84
132.412	123.808		34.457	448.64		85.352	136.99		77.905	172.1
132.414	122.958		34.458	449		85.353	136.48		77.906	172.04
132.416	121.538		34.46	448.44		85.355	136.96		77.908	172.79
132.418	122.089		34.461	448.52		85.356	136.4		77.909	172.93
132.42	122.859		34.462	447.72		85.357	136.29		77.91	173.8
132.422	123.81		34.464	447.17		85.359	136.71		77.912	173.77
132.424	123.76		34.465	447.89		85.36	137.39		77.913	173.29
132.426	123.97		34.466	446.75		85.361	136.83		77.914	173.45
132.428	123.071		34.466	446.89		85.362	137.22		77.916	175.03
132.43	122.751		34.468	446.6		85.364	136.56		77.917	174.27
132.433	123.612		34.469	446.28		85.365	137.5		77.918	173.88
132.434	124.142		34.47	446.69		85.367	137.47		77.919	174.17
132.436	124.502		34.472	446.43		85.367	137.72		77.92	174.56
132.438	123.973		34.474	445.74		85.368	137.42		77.921	175.25
132.44	123.763		34.474	446		85.37	137.53		77.923	175.35
132.442	123.774		34.476	446.39		85.371	137.05		77.924	174.9
132.444	123.524		34.477	445.39		85.372	136.66		77.926	175.75
132.446	123.964		34.478	444.84		85.373	136.46		77.927	175.47
132.448	123.885		34.48	444.4		85.375	136.49		77.928	175.95
132.45	123.965		34.481	444.12		85.376	136.78		77.929	176.1
132.452	123.796		34.482	443.52		85.378	136.87		77.93	175.98
132.454	122.636		34.484	444.41		85.379	137.44		77.932	175.42
132.456	122.656		34.484	445.04		85.38	136.97		77.933	175.39
132.458	122.217		34.486	444.27		85.382	136.52		77.934	176.13
132.46	122.797		34.487	445.21		85.382	136.45		77.935	175.63
132.462	122.488		34.488	444.68		85.384	136.85		77.936	175.81
132.464	122.458		34.49	444.95		85.386	135.92		77.938	175.31
132.466	122.888		34.49	445.36		85.386	136.67		77.939	175.02
132.468	123.129		34.492	445.25		85.388	137.13		77.94	175.71
132.47	123.269		34.493	446.57		85.389	137.06		77.941	175.38
132.472	123.61		34.494	447.31		85.39	137.31		77.943	175.62
132.474	123.54		34.496	447.83		85.391	137.13		77.944	176.5
132.476	123.75		34.497	447.15		85.392	137.29		77.946	176.38
132.478	123.821		34.498	447.21		85.394	138.1		77.947	176.28
132.48	123.831		34.5	446.71		85.395	137.34		77.948	175.89
132.482	123.202		34.5	446.76		85.396	137.51		77.949	175.76
132.484	123.102		34.502	446.41		85.398	137.83		77.95	175.69
132.486	122.872		34.503	446.27		85.399	137.71		77.951	175.81
132.488	122.023		34.504	445.34		85.4	137.22		77.953	175.95
132.49	122.023		34.506	444.56		85.401	137.59		77.954	175.51
132.492	121.764		34.507	443.96		85.402	137.51		77.955	175.35
132.494	121.864		34.508	443.65		85.404	137.29		77.957	175.28
132.496	122.354		34.509	443.63		85.406	136.74		77.958	175.27
132.498	122.175		34.511	443.42		85.406	136.88		77.959	174.29
132.5	121.595		34.512	443.55		85.408	137.01		77.96	173.59
132.502	122.706		34.514	443.15		85.409	136.68		77.961	172.58
132.504	123.476		34.515	443.55		85.41	136.83		77.963	172.43
132.506	124.136		34.516	443.64		85.411	136.82		77.964	172.49
132.508	124.497		34.517	443.16		85.412	136.19		77.965	173.55
132.51	125.177		34.518	443.51		85.414	136.8		77.967	174.4
132.512	124.628		34.52	443.82		85.415	137.1		77.968	173.84
132.514	125.238		34.521	443.49		85.416	136.49		77.969	174.06
132.516	124.658		34.522	443.68		85.418	136.57		77.97	174.74
132.517	124.369		34.524	443.76		85.419	136.34		77.971	174.47
132.52	124.619		34.524	443.81		85.42	136.39		77.973	174.6
132.522	124.84		34.525	443.8		85.421	136.69		77.974	174.16
132.524	124.59		34.528	443.69		85.422	136.7		77.975	173.69
132.526	124.59		34.528	443.85		85.424	137.13		77.977	175.04
132.528	125.291		34.529	444.09		85.425	137.23		77.978	173.81
132.53	125.601		34.531	444.1		85.427	137.63		77.979	174.1
132.532	125.742		34.532	444.37		85.428	138.26		77.98	174.17
132.534	124.892		34.533	444.37		85.429	138.02		77.981	174.62
132.536	124.642		34.535	444.26		85.43	137.47		77.982	174.93
132.538	124.233		34.536	444.26		85.431	137.65		77.984	175.07
132.54	123.343		34.537	445.27		85.432	137.97		77.985	175.15
132.542	124.874		34.538	445.32		85.434	137.74		77.987	175.69
132.544	125.684		34.54	445.33		85.434	138.32		77.988	175.89
132.546	125.294		34.54	446.06		85.436	137.97		77.989	176.1
132.548	124.815		34.542	445.98		85.438	138.58		77.99	176.14
132.549	125.125		34.544	445.4		85.439	138.72		77.991	175.27
132.552	124.836		34.544	445.66		85.44	138.42		77.993	175.55
132.554	124.266		34.547	444.59		85.441	138.5		77.994	175.44
132.557	124.867		34.548	444.23		85.443	138.7		77.995	175.5
132.558	124.587		34.548	445.35		85.444	138.84		77.997	175.03
132.56	124.677		34.55	444.56		85.445	139.32		77.998	176.05
132.562	124.158		34.551	444.72		85.447	138.78		77.999	175.3
132.564	123.888		34.552	444.1		85.448	138.57		78	175.34
132.566	123.698		34.554	444.05		85.449	138.78		78.001	175.45
132.568	123.249		34.555	444.04		85.45	139.17		78.003	174.99
132.57	123.239		34.556	443.56		85.451	138.78		78.004	174.47
132.572	123.22		34.556	444.36		85.452	139.18		78.005	174.2
132.574	123.6		34.558	444.25		85.454	139.34		78.007	174.37
132.576	123.4		34.56	444.25		85.455	138.65		78.008	174.24
132.578	123.471		34.56	444.28		85.456	139.63		78.009	174.5
132.58	123.761		34.562	444.56		85.458	139.1		78.01	173.31
132.582	124.222		34.563	444.41		85.459	138.78		78.012	173.03
132.584	124.102		34.564	444.35		85.46	138.89		78.012	172.77
132.586	124.252		34.566	444.24		85.461	139.17		78.014	173.21
132.588	125.023		34.566	444.58		85.462	138.98		78.015	174.22
132.59	124.863		34.568	444.75		85.464	138.88		78.016	174.06
132.592	124.854		34.57	444.78		85.465	139.81		78.018	173.5
132.594	124.724		34.571	444.62		85.466	139.07		78.019	174.6
132.596	124.894		34.572	444.34		85.468	138.88		78.02	174.82
132.599	125.565		34.574	444.59		85.469	138.47		78.022	174.89
132.6	125.065		34.574	445.06		85.47	138.26		78.023	175.16
132.602	124.396		34.576	444.57		85.471	137.82		78.024	175.39
132.604	123.446		34.576	444.77		85.472	137.53		78.025	175.03
132.606	123.556		34.578	445.08		85.474	137.15		78.027	175.9
132.608	122.997		34.58	445.87		85.475	137.63		78.028	175.57
132.61	123.277		34.58	446.26		85.476	137.06		78.029	175.48
132.612	123.398		34.582	445.84		85.478	136.78		78.03	175.96
132.614	122.718		34.583	445.51		85.479	136.89		78.031	175.78
132.616	123.178		34.585	444.85		85.48	137.08		78.033	175.88
132.619	123.849		34.586	444.22		85.481	137.34		78.034	175.6
132.62	124.139		34.587	443.79		85.482	137.77		78.035	175.16
132.622	123.37		34.589	443.8		85.484	137.77		78.036	174.23
132.624	124.2		34.59	443.67		85.485	137.69		78.038	173.48
132.626	124.17		34.591	443.59		85.486	137.99		78.039	172.71
132.628	124.531		34.592	443.22		85.488	137.94		78.04	173.79
132.63	124.591		34.594	443.37		85.489	137.98		78.042	174.21
132.631	124.141		34.594	443.8		85.49	138.21		78.043	174.37
132.634	123.952		34.596	443.89		85.492	138.32		78.044	174.21
132.636	123.672		34.597	443.86		85.492	137.98		78.045	174.19
132.638	123.993		34.599	444.23		85.493	137.73		78.047	173.87
132.64	124.453		34.599	444.42		85.495	137.24		78.048	173.79
132.641	125.373		34.601	444.72		85.496	137.77		78.049	174.83
132.644	125.684		34.602	444.82		85.497	137.36		78.051	174.35
132.646	125.054		34.603	445.5		85.499	138.04		78.052	174.37
132.648	124.485		34.605	445.09		85.5	137.76		78.053	175.15
132.65	124.975		34.606	444.96		85.501	137.45		78.054	175.05
132.652	124.506		34.607	445.08		85.503	136.98		78.055	175.46
132.654	124.316		34.608	444.99		85.503	136.91		78.057	175.74
132.656	123.996		34.609	443.51		85.505	137.41		78.058	175.13
132.658	124.647		34.61	443.68		85.506	137.88		78.059	174.73
132.66	125.597		34.612	443.65		85.507	137.74		78.061	174.6
132.662	127.238		34.613	443.48		85.509	137.28		78.061	174.6
132.664	127.418		34.614	443.29		85.51	137.17		78.063	174.75
132.666	126.318		34.615	443.13		85.511	137.77		78.064	174.59
132.668	125.369		34.618	443.5		85.513	137.49		78.065	174.59
132.67	125.839		34.618	443.74		85.514	137.68		78.066	174.81
132.672	125.72		34.619	443.84		85.515	137.18		78.068	174.98
132.674	125.22		34.621	443.76		85.517	137.53		78.069	174.15
132.676	124.89		34.622	443.56		85.517	137.99		78.07	173.41
132.678	125.361		34.623	443.65		85.518	139.11		78.072	173.54
132.68	125.701		34.625	443.19		85.52	139.66		78.073	173.92
132.682	125.512		34.625	443.57		85.521	139.93		78.074	174.06
132.684	125.022		34.627	444.02		85.523	139.53		78.075	174.58
132.686	124.252		34.628	443.5		85.524	139.41		78.076	174.95
132.688	123.623		34.629	442.89		85.525	138.69		78.078	175.09
132.69	123.123		34.63	442.81		85.526	138.79		78.079	174.6
132.692	123.044		34.632	442.2		85.527	138.42		78.081	175.23
132.694	122.564		34.633	442.51		85.528	138.3		78.082	174.97
132.696	123.054		34.634	442.68		85.53	138.64		78.083	175.32
132.698	123.695		34.636	442.78		85.531	138.29		78.084	175.14
132.7	124.075		34.637	443.18		85.533	138.27		78.085	175.1
132.702	124.496		34.638	443.27		85.534	138.58		78.086	174.9
132.703	124.706		34.639	443.49		85.535	138.55		78.088	175.03
132.706	124.236		34.64	443.85		85.536	138.6		78.089	175.27
132.708	123.517		34.642	444.09		85.537	138.45		78.091	174.82
132.71	123.817		34.644	444.37		85.538	138.04		78.092	174.53
132.712	123.548		34.644	444.79		85.54	138.08		78.093	175.12
132.714	123.748		34.646	444.53		85.541	138.3		78.094	174.6
132.716	123.678		34.646	444.54		85.542	138.33		78.095	174.29
132.718	123.709		34.648	444.74		85.544	138.3		78.096	174.23
132.72	123.909		34.649	445.03		85.545	138.41		78.098	174.19
132.723	122.34		34.65	445.05		85.546	138.47		78.099	174.1
132.724	123.04		34.652	444.7		85.548	138.77		78.101	174.08
132.726	122.96		34.653	444.31		85.548	138.57		78.102	173.49
132.728	123.951		34.654	444.32		85.551	136.5		78.103	172.53
132.73	123.991		34.656	444.35		85.551	137.68		78.104	172.85
132.732	124.132		34.657	443.91		85.553	138.09		78.105	174.09
132.734	123.972		34.658	444.19		85.554	138		78.106	173.72
132.736	123.202		34.66	443.43		85.555	137.66		78.108	173.97
132.738	123.733		34.66	444.38		85.556	137.6		78.109	174.04
132.74	123.743		34.662	443.69		85.558	137.91		78.11	173.94
132.742	124.054		34.664	444.46		85.559	137.29		78.112	173.91
132.744	123.844		34.665	444.8		85.56	137.73		78.113	173.76
132.746	124.234		34.666	444.38		85.561	137.73		78.114	173.64
132.748	124.185		34.667	444.47		85.563	137.9		78.115	174.17
132.75	123.855		34.668	443.99		85.564	137.59		78.116	174.87
132.752	123.686		34.669	444.39		85.565	137.34		78.118	174.57
132.754	124.396		34.672	443.81		85.566	137.62		78.119	175.26
132.756	124.936		34.673	443.84		85.568	137.77		78.12	175.03
132.758	124.047		34.675	444.22		85.569	138.31		78.122	175.53
132.76	123.857		34.676	443.49		85.57	138.66		78.123	174.97
132.762	123.668		34.677	443.48		85.571	138.04		78.124	174.94
132.764	124.458		34.679	443.43		85.572	138.12		78.125	175.06
132.766	124.988		34.68	443.89		85.574	138.2		78.126	175.32
132.768	124.539		34.68	444.73		85.575	138.04		78.128	174.47
132.77	124.709		34.682	444.2		85.576	137.83		78.129	174.57
132.772	125.39		34.683	445.13		85.578	137.36		78.13	174.63
132.774	125.28		34.684	444.53		85.579	138.07		78.132	174.9
132.776	125.39		34.685	444.64		85.579	137.78		78.133	174.68
132.778	125.351		34.687	444.63		85.581	138.51		78.134	174.7
132.78	124.351		34.688	444.61		85.583	138.32		78.135	174.77
132.782	124.092		34.689	445.13		85.584	138.62		78.136	174.64
132.785	124.482		34.69	444.56		85.585	138.63		78.138	174.68
132.786	125.372		34.692	443.19		85.586	138.35		78.139	174.65
132.787	126.833		34.693	443.66		85.587	138.4		78.14	174.6
132.79	126.733		34.695	442.95		85.589	138.11		78.142	174.06
132.792	126.834		34.696	443.11		85.59	138.67		78.143	173.43
132.794	126.064		34.697	443.64		85.591	138.66		78.144	172.9
132.796	125.634		34.698	443.36		85.593	139.07		78.145	172.08
132.798	125.745		34.7	443.83		85.594	139.07		78.146	172.41
132.8	124.895		34.701	443.89		85.595	139.05		78.148	172.65
132.802	124.006		34.702	444.9		85.596	139.33		78.149	173.24
132.804	124.356		34.704	443.79		85.597	139.08		78.15	173.62
132.806	124.416		34.704	443.93		85.599	139.09		78.151	173.43
132.808	124.257		34.705	443.52		85.6	139.08		78.153	173.83
132.81	124.517		34.707	443.93		85.601	138.67		78.154	173.28
132.812	124.678		34.708	443.91		85.602	138.66		78.155	174.16
132.814	124.338		34.71	444.3		85.604	138.19		78.156	174.56
132.816	124.338		34.711	444.4		85.605	138.77		78.158	174.79
132.818	124.499		34.712	445.03		85.606	138.84		78.159	174.97
132.82	124.419		34.714	445.25		85.607	138.97		78.16	174.92
132.822	124.13		34.714	445.29		85.609	138.48		78.161	174.85
132.824	124.05		34.716	444.82		85.61	138.36		78.163	174.89
132.826	124.76		34.716	445.28		85.611	138.08		78.164	175.02
132.829	125.381		34.718	445.3		85.613	138.56		78.165	174.47
132.83	125.221		34.719	445.41		85.614	138.43		78.167	173.68
132.832	124.742		34.72	445.62		85.615	138.47		78.168	174.04
132.834	124.822		34.722	445.32		85.616	138.59		78.169	174.13
132.836	124.932		34.724	444.41		85.618	138.96		78.17	173.82
132.838	125.313		34.724	444.51		85.619	139.3		78.171	174.47
132.84	124.953		34.726	444		85.62	138.82		78.172	173.47
132.842	124.564		34.727	443.51		85.621	138.65		78.174	173.76
132.844	124.214		34.728	443.75		85.623	139.68		78.175	173.68
132.846	123.934		34.73	443.28		85.624	138.66		78.177	173.82
132.848	124.385		34.731	443.64		85.625	138.66		78.178	174.25
132.85	124.365		34.732	443.06		85.626	138.27		78.179	174.35
132.852	124.536		34.733	444.22		85.628	138.13		78.181	174.11
132.854	124.256		34.735	445.39		85.629	138.65		78.182	173.76
132.856	124.466		34.736	445.19		85.63	138.05		78.183	173.94
132.858	124.777		34.737	444.61		85.631	138.4		78.184	174.56
132.86	124.947		34.738	444.9		85.633	137.86		78.186	174.74
132.862	124.448		34.74	444.47		85.634	138.19		78.186	174.62
132.864	124.328		34.74	444.94		85.635	138.46		78.188	174.28
132.866	123.928		34.742	444.87		85.636	138.67		78.189	174.58
132.868	123.489		34.744	444.4		85.638	138.06		78.191	174.71
132.87	123.669		34.744	444.56		85.639	138.33		78.191	174.6
132.872	124.66		34.746	444.69		85.64	138.18		78.192	174.87
132.874	124.7		34.747	444.23		85.641	138.12		78.194	174.15
132.876	124		34.748	444.39		85.643	137.24		78.195	175.35
132.878	123.711		34.75	444.43		85.644	138		78.197	175.35
132.88	123.801		34.751	444.24		85.645	137.7		78.198	175.64
132.882	123.982		34.752	444.66		85.646	137.86		78.199	175.31
132.884	124.392		34.753	444.89		85.648	137.66		78.2	175.43
132.886	123.892		34.755	444.77		85.649	137.96		78.201	175.51
132.888	123.183		34.755	444.95		85.65	138.01		78.203	175.36
132.89	123.053		34.757	445.41		85.651	138.09		78.204	176.01
132.892	122.884		34.758	445.14		85.652	137.28		78.205	175.57
132.894	123.184		34.759	444.92		85.654	137.26		78.207	175.66
132.896	123.854		34.761	445.66		85.655	137.76		78.208	175.57
132.898	124.375		34.762	446.47		85.656	138.12		78.209	175.89
132.9	124.245		34.763	446.37		85.658	138.59		78.21	176.12
132.902	123.546		34.764	447.18		85.659	138.55		78.212	176.29
132.904	123.526		34.766	446.57		85.66	137.77		78.213	176.35
132.906	123.466		34.767	446.42		85.661	137.56		78.213	176.45
132.908	123.297		34.768	446.27		85.663	137.82		78.215	176.63
132.91	123.337		34.77	446.67		85.664	137.52		78.217	176.16
132.912	122.858		34.771	446.19		85.665	137.47		78.218	176.75
132.914	122.428		34.772	445.93		85.666	137.6		78.219	176.49
132.916	122.278		34.774	446.18		85.667	137.67		78.22	176.44
132.918	123.519		34.775	445.32		85.669	137.62		78.221	176.66
132.92	122.949		34.775	445.6		85.67	138.08		78.223	176.95
132.922	123.14		34.777	445.2		85.671	138.03		78.224	176.62
132.924	123.08		34.778	445.02		85.672	138.4		78.226	176.36
132.926	123.55		34.779	444.84		85.673	138.74		78.227	176.28
132.928	123.491		34.781	445		85.675	138.26		78.228	175.97
132.93	124.011		34.782	445.38		85.676	138.33		78.229	175.62
132.931	124.901		34.783	444.41		85.677	138.34		78.23	175.62
132.934	123.812		34.784	444.31		85.679	137.7		78.232	174.8
132.936	124.112		34.786	444.99		85.68	137.5		78.232	174.75
132.938	124.453		34.787	444.95		85.681	137.8		78.234	175.15
132.94	125.553		34.788	444.74		85.683	138.19		78.236	175.45
132.942	126.884		34.79	444.41		85.684	138.02		78.236	175.33
132.944	127.944		34.79	444.89		85.685	138.5		78.238	175.55
132.946	128.584		34.792	444.23		85.686	138.61		78.239	174.76
132.948	127.705		34.794	444.43		85.688	138.74		78.24	174.74
132.951	125.565		34.794	445.31		85.689	138.94		78.242	174.27
132.952	124.776		34.796	444.92		85.69	138.96		78.243	174.45
132.954	124.426		34.797	445.42		85.691	138.58		78.244	174.6
132.956	123.956		34.798	445.6		85.692	138.4		78.245	174.98
132.958	123.557		34.8	444.97		85.693	138.19		78.247	174.75
132.96	123.017		34.801	445.39		85.695	137.91		78.248	175.37
132.962	122.138		34.802	445.72		85.696	137.66		78.249	175.23
132.964	122.178		34.803	445.21		85.697	137.61		78.25	175.34
132.966	122.038		34.805	444.94		85.699	137.01		78.251	174.62
132.968	121.689		34.806	444.9		85.7	136.98		78.253	174.97
132.971	121.819		34.807	445.21		85.701	137.04		78.254	174.8
132.972	122.19		34.808	445.51		85.702	137.06		78.256	174.75
132.974	121.99		34.81	446.08		85.704	136.85		78.257	175.13
132.976	122.35		34.81	446.38		85.705	136.46		78.258	174.93
132.978	122.521		34.812	446.47		85.706	137.35		78.259	174.66
132.98	122.511		34.813	445.84		85.708	137.3		78.26	174.88
132.982	123.032		34.814	445.52		85.709	136.95		78.262	173.57
132.984	123.832		34.816	445.69		85.71	137.09		78.263	172.57
132.986	125.762		34.817	446.44		85.712	137.78		78.264	171.73
132.988	125.523		34.818	447.02		85.712	137.92		78.265	171.38
132.99	125.063		34.82	448.28		85.713	138.49		78.267	170.72
132.992	123.634		34.821	448.62		85.715	140.02		78.268	170.04
132.994	123.904		34.822	448.23		85.716	140.52		78.269	169.81
132.996	122.794		34.823	447.35		85.718	140.96		78.27	169.39
132.998	123.845		34.825	448.08		85.719	140.74		78.272	169.08
133	124.015		34.826	447.14		85.72	141.44		78.273	168.82
133.002	123.786		34.826	447.28		85.721	142.17		78.274	169.22
133.004	123.526		34.828	447.59		85.723	142.74		78.275	168.62
133.006	124.626		34.829	446.75		85.724	142.85		78.277	168.55
133.008	124.877		34.83	447.01		85.725	143.56		78.278	168.43
133.01	124.857		34.832	446.56		85.726	142.88		78.279	168.87
133.012	124.208		34.833	446.55		85.727	142.72		78.28	169.32
133.014	123.878		34.835	446.01		85.729	142.35		78.281	170.52
133.016	123.768		34.835	446.75		85.73	142.4		78.283	171.58
133.018	124.179		34.837	445.97		85.731	141.65		78.284	172.21
133.02	125.909		34.838	445.92		85.732	141.35		78.285	173.31
133.023	126.77		34.84	445.4		85.734	140.79		78.287	174.04
133.024	126.83		34.841	445.14		NaN	NaN		78.288	174.2
133.026	127.46		34.842	446.01		85.736	140.57		78.289	174.2
133.028	126.541		34.844	445.9		85.738	140.1		78.29	174.74
133.03	126.151		34.844	446.35		85.739	139.79		78.292	175.13
133.032	125.392		34.845	445.21		85.74	139.47		78.293	175.19
133.034	125.432		34.847	446.17		85.742	139.06		78.294	175.4
133.036	123.892		34.848	446.4		85.742	138.58		78.295	175.52
133.038	123.073		34.849	446.64		85.743	138.43		78.296	175.91
133.04	122.973		34.851	447.88		85.745	137.88		78.298	175.32
133.042	123.944		34.852	448.77		85.746	138.21		78.299	175.19
133.044	123.824		34.853	449.23		85.747	137.3		78.3	175.57
133.046	124.284		34.855	449.48		85.749	137.39		78.302	175.26
133.048	124.245		34.856	450.28		85.75	137.8		78.303	175.88
133.05	123.965		34.858	451.46		85.751	137.82		78.304	175.93
133.052	123.456		34.859	452.22		85.753	138.21		78.305	175.61
133.054	123.186		34.86	451.07		85.753	138.14		78.306	175.66
133.056	122.856		34.86	451.87		85.755	138.34		78.308	175.74
133.058	122.377		34.862	451.07		85.756	138		78.309	176.01
133.06	121.977		34.863	450.82		85.757	138.19		78.311	176.15
133.062	121.588		34.864	450.94		85.759	138.53		78.311	176.45
133.064	121.668		34.865	451.8		85.76	138.58		78.313	175.95
133.066	121.798		34.868	452.8		85.761	138.35		78.314	175.7
133.068	121.829		34.869	451.64		85.763	137.97		78.315	175.45
133.07	122.219		34.869	451.88		85.764	137.59		78.316	175.27
133.072	122.29		34.871	451.19		85.765	137.46		78.317	174.73
133.074	121.77		34.872	450.88		85.767	138.06		78.319	175.07
133.076	121.96		34.873	450.6		85.768	136.94		78.32	174.64
133.078	121.211		34.875	449.31		85.769	136.99		78.322	174.58
133.08	121.241		34.875	449.47		85.77	136.96		78.323	174.15
133.082	120.742		34.876	448.93		85.771	136.9		78.324	174.72
133.085	121.912		34.878	447.7		85.773	137.6		78.325	174.75
133.086	121.622		34.88	447.15		85.774	137.26		78.326	174.62
133.088	122.513		34.88	447.73		85.775	137.05		78.327	175.68
133.09	122.783		34.882	446.6		85.776	137.51		78.329	175.49
133.092	123.064		34.883	445.9		85.778	138.19		78.33	175.54
133.094	123.524		34.884	445		85.779	138.44		78.332	175.62
133.096	124.504		34.886	444.06		85.78	138.54		78.333	176.02
133.098	123.695		34.887	443.74		85.781	138.43		78.334	175.98
133.1	124.995		34.888	443.41		85.783	138.41		78.335	175.36
133.102	124.266		34.89	443.86		85.784	138.31		78.336	175.33
133.105	123.696		34.891	444.18		85.785	138.18		78.337	175.52
133.106	123.606		34.892	444.35		85.786	138.34		78.339	175.44
133.108	123.307		34.894	444.48		85.788	138.23		78.34	175.86
133.11	123.447		34.894	444.99		85.789	138.13		78.342	175.36
133.112	123.248		34.896	444.74		85.79	136.99		78.343	175.41
133.114	123.038		34.896	444.98		85.791	137.11		78.344	175.54
133.116	122.718		34.898	444.25		85.792	137.44		78.346	174.9
133.118	122.449		34.9	444.27		85.794	138.1		78.346	175.34
133.12	122.149		34.9	444.38		85.795	138.12		78.347	175.53
133.122	122.61		34.902	444.12		85.796	137.95		78.348	174.94
133.124	122.66		34.903	444.23		85.797	137.82		78.35	175.11
133.126	123.12		34.904	444.22		85.799	137.67		78.352	174.16
133.128	123.461		34.906	443.47		85.8	138.4		78.353	173.37
133.13	123.491		34.907	443.34		85.802	138.35		78.354	173.29
133.132	123.792		34.909	444.08		85.803	138.36		78.355	173.21
133.134	123.592		34.91	443.53		85.804	138.1		78.356	173.7
133.136	123.872		34.911	443.7		85.805	138.13		78.357	173.49
133.138	124.193		34.912	443.64		85.806	138.31		78.359	174.15
133.14	123.933		34.914	443.53		85.808	138.56		78.36	174.19
133.142	124.504		34.915	443.7		85.809	138.1		78.361	174.36
133.144	124.474		34.916	444.1		85.81	138.23		78.363	174.49
133.146	124.414		34.917	443.7		85.811	138.6		78.364	174.93
133.148	124.365		34.918	443.92		85.813	138.03		78.365	174.76
133.15	123.905		34.92	443.41		85.814	138.25		78.367	174.24
133.152	123.666		34.921	443.63		85.816	138.64		78.367	175.04
133.154	123.426		34.922	443.35		85.816	137.99		78.369	174.96
133.157	122.437		34.923	443.64		85.817	138.06		78.37	174.98
133.158	123.337		34.925	443.69		85.819	137.65		78.372	175.04
133.16	123.407		34.926	443.5		85.82	137.6		78.373	175.97
133.162	124.438		34.927	443.26		85.821	137.86		78.374	175.85
133.164	124.308		34.928	443.36		85.822	138.33		78.375	175.86
133.166	124.228		34.93	443.48		85.824	138.07		78.377	176.27
133.168	124.359		34.93	444.39		85.825	138.81		78.378	175.65
133.17	123.759		34.932	443.63		85.826	138.25		78.379	175.34
133.172	123.62		34.933	443.67		85.827	138.51		78.381	176.25
133.174	123.19		34.934	443.24		85.828	138.5		78.382	176.46
133.176	123.19		34.935	443.23		85.83	138.51		78.383	176.89
133.178	123.491		34.937	443.2		85.831	138.46		78.384	176.5
133.18	123.521		34.938	443.81		85.833	138.56		78.385	176.62
133.182	124.132		34.939	444.17		85.834	138.34		78.386	176.59
133.184	123.142		34.941	443.78		85.835	138.46		78.388	176.69
133.186	122.582		34.942	443.64		85.836	138.56		78.389	176.29
133.188	122.903		34.943	443.73		85.837	138.84		78.39	175.94
133.19	123.313		34.945	444.28		85.839	138.64		78.391	175.76
133.192	123.754		34.946	444.6		85.84	138.53		78.393	175.6
133.194	123.704		34.947	444.99		85.841	138.8		78.394	175.13
133.196	124.234		34.948	444.69		85.843	138.58		78.395	175.3
133.198	125.505		34.949	444.66		85.844	138.45		78.396	175.44
133.2	125.675		34.951	445.78		85.845	138.45		78.398	175.62
133.202	126.046		34.952	445.27		85.847	139.05		78.398	175.42
133.204	125.456		34.954	444.65		85.847	138.89		78.4	174.97
133.206	124.996		34.954	444.91		85.848	138.54		78.401	175.04
133.208	124.627		34.955	444.96		85.85	138.65		78.403	175.31
133.21	124.497		34.957	445.12		85.851	138.47		78.404	175.41
133.212	123.498		34.958	444.96		85.852	138.34		78.405	176.01
133.214	123.438		34.96	445.17		85.854	137.9		78.406	175.93
133.216	123.498		34.961	446.38		85.855	138.06		78.408	176.24
133.218	122.829		34.962	445.71		85.856	138.32		78.409	176.26
133.22	122.919		34.963	445.39		85.857	138.19		78.41	175.87
133.222	123.36		34.964	444.91		85.858	138.15		78.412	176.38
133.224	122.83		34.966	444.23		85.86	137.94		78.413	176.77
133.226	123.78		34.966	445		85.861	138.32		78.414	176.36
133.228	124.711		34.969	444.02		85.863	137.86		78.416	175.98
133.23	125.061		34.969	444.23		85.864	138.01		78.417	176.14
133.232	124.212		34.971	444.17		85.865	138.16		78.418	176.07
133.234	124.412		34.972	443.64		85.867	138.4		78.419	175.53
133.236	124.032		34.973	443.9		85.867	138.01		78.42	175.29
133.238	123.973		34.974	443.82		85.869	138.33		78.421	175.43
133.24	124.473		34.976	444.05		85.87	138.7		78.423	175.62
133.242	124.364		34.977	444.41		85.871	138.6		78.424	175.12
133.244	124.124		34.978	444.2		85.872	138.65		78.425	175.11
133.246	124.404		34.98	444.59		85.874	138.78		78.427	174.85
133.248	124.285		34.98	444.84		85.875	138.59		78.428	174.55
133.25	123.855		34.982	444.92		85.876	139.19		78.429	174.67
133.251	124.425		34.984	444.44		85.878	139.02		78.43	174.56
133.254	124.856		34.985	443.95		85.878	138.9		78.431	174.19
133.256	124.466		34.986	443.68		85.88	139.17		78.433	173.53
133.258	123.857		34.986	443.72		85.881	139.24		78.434	174.17
133.26	123.587		34.988	443.56		85.882	138.68		78.436	174.23
133.262	123.618		34.99	443.83		85.884	138.04		78.436	174.59
133.264	123.078		34.99	444.1		85.885	138.23		78.438	174.42
133.266	122.808		34.992	444.18		85.886	137.45		78.439	174.36
133.268	123.189		34.993	444.19		85.888	137.2		78.44	174.08
133.271	122.699		34.994	443.88		85.889	137.51		78.442	174.87
133.272	123.27		34.996	443.65		85.89	137.23		78.443	174.94
133.274	123.41		34.997	443.55		85.891	137.08		78.444	174.67
133.276	124.35		34.998	444.02		85.892	137.02		78.445	175.2
133.278	124.641		35	444.67		85.894	136.62		78.447	175.55
133.28	124.411		35	444.72		85.895	136.78		78.448	174.37
133.282	124.372		35.002	444.62		85.896	136.83		78.449	173.49
133.284	123.842		35.004	444.57		85.898	137.16		78.45	173.72
133.286	124.122		35.005	444.72		85.899	137.3		78.451	173.18
133.288	123.863		35.006	444.55		85.9	137.54		78.453	173.25
133.291	124.673		35.007	444.52		85.901	137.51		78.454	173.27
133.292	123.844		35.008	444.69		85.902	137.84		78.455	174.19
133.294	124.544		35.009	444.78		85.904	137.55		78.457	174.02
133.296	124.054		35.011	444.59		85.905	137.43		78.458	174.49
133.298	123.675		35.012	444.18		85.906	137.37		78.459	173.57
133.3	123.325		35.013	443.33		85.908	137.68		78.46	173.23
133.302	123.996		35.015	443.53		85.909	138		78.461	173.19
133.304	123.956		35.016	443.51		85.91	138.34		78.463	173.72
133.306	124.296		35.017	443.54		85.911	138.14		78.464	173.19
133.308	124.277		35.019	443.91		85.912	138.07		78.465	173.35
133.31	123.577		35.02	444.14		85.913	138.25		78.467	174.02
133.312	122.738		35.021	444.22		85.915	138.09		78.468	174.14
133.314	122.948		35.022	444.61		85.916	138.1		78.469	173.82
133.316	123.598		35.024	444.19		85.917	138.52		78.47	173.9
133.318	124.309		35.024	445.09		85.919	138.4		78.471	174.12
133.32	123.929		35.025	445.24		85.92	138.03		78.473	174.17
133.322	124.19		35.027	445.84		85.921	138.65		78.474	174.34
133.324	124		35.028	445.59		85.922	138.67		78.475	174.9
133.326	124.72		35.03	444.99		85.924	138.59		78.477	175.03
133.328	124.921		35.031	444.54		85.925	138.46		78.478	175.37
133.33	125.451		35.032	444.49		85.926	138.49		78.479	175.15
133.333	124.672		35.034	444.26		85.928	138.32		78.48	174.84
133.334	124.432		35.035	444.62		85.929	138.26		78.481	175.31
133.336	124.362		35.036	445.24		85.93	138.44		78.483	175.6
133.338	124.273		35.037	444.6		85.932	137.03		78.484	175.2
133.34	124.463		35.039	444.9		85.933	137.58		78.485	175.65
133.342	124.954		35.04	444.56		85.934	137.22		78.486	175.68
133.344	125.104		35.041	444.96		85.935	137.6		78.488	175.17
133.345	124.544		35.042	445.46		85.936	137.65		78.489	175.07
133.348	125.075		35.043	445.65		85.938	137.72		78.491	174.56
133.35	124.445		35.044	444.67		85.939	137.75		78.491	174.79
133.352	124.226		35.046	445		85.94	138.22		78.493	174.94
133.354	124.306		35.047	445.2		85.941	138.36		78.494	174.77
133.356	124.376		35.048	445.02		85.943	138.46		78.495	174.91
133.358	124.717		35.05	444.42		85.943	138.1		78.497	174.84
133.36	125.097		35.051	444.67		85.945	137.76		78.498	174.71
133.362	124.398		35.052	444.98		85.946	137.71		78.499	174.56
133.364	124.528		35.053	444.18		85.947	137.6		78.5	174.42
133.366	124.408		35.055	445.11		85.949	138.05		78.501	174.74
133.368	124.199		35.056	444.74		85.95	137.91		78.502	175.13
133.37	124.029		35.056	444.93		85.951	138.28		78.503	174.15
133.372	124.05		35.057	444.9		85.953	138.31		78.505	175.3
133.374	124.26		35.06	445.45		85.954	138.47		78.507	175.73
133.376	124.32		35.061	446.45		85.955	138.32		78.508	175.64
133.378	123.441		35.062	445.21		85.956	138.58		78.509	174.82
133.38	123.461		35.063	445.03		85.958	138.48		78.51	174.93
133.382	123.212		35.064	445.32		85.959	138.14		78.511	174.6
133.384	124.042		35.066	445.2		85.96	138.32		78.513	175.1
133.386	123.352		35.067	444.69		85.961	138.52		78.514	174.1
133.388	122.143		35.068	445.66		85.962	138.64		78.515	174.44
133.39	123.373		35.07	445.51		85.964	138.52		78.516	174.98
133.392	123.654		35.071	445.35		85.965	138.52		78.518	174.38
133.394	123.414		35.072	445.16		85.966	138.49		78.519	175.05
133.396	123.954		35.073	444.96		85.968	138.8		78.52	174.53
133.398	124.235		35.074	443.89		85.969	138.36		78.522	174.94
133.4	123.405		35.076	444.27		85.97	138.01		78.522	174.34
133.402	123.306		35.076	445.18		85.972	137.77		78.524	174.74
133.404	123.236		35.078	446.13		85.973	137.24		78.525	174.38
133.406	123.886		35.079	446.63		85.974	136.94		78.527	173.43
133.408	124.007		35.08	446.14		85.975	136.86		78.528	171.71
133.41	123.987		35.081	445.25		85.976	136.33		78.529	171.63
133.412	123.468		35.083	445.54		85.977	135.75		78.53	171.73
133.414	124.658		35.084	444.64		85.979	135.89		78.531	172.1
133.416	125.418		35.086	444		85.981	135.06		78.533	172.24
133.418	124.999		35.087	444		85.981	135.13		78.533	172.78
133.42	124.759		35.089	444.99		85.982	135.2		78.535	172.1
133.422	124.68		35.09	445.06		85.984	135.73		78.536	171.81
133.424	123.84		35.091	444.92		85.985	135.51		78.538	171.38
133.426	124.18		35.092	444.95		85.986	135.86		78.539	171.19
133.428	124.061		35.094	444.43		85.988	135.6		78.54	171.22
133.43	123.751		35.094	444.89		85.989	135.94		78.542	170.76
133.432	123.502		35.095	444.55		85.991	136.02		78.543	169.84
133.434	122.722		35.097	445.3		85.991	135.91		78.544	169.57
133.436	122.382		35.098	446.89		85.993	136.5		78.545	168.95
133.437	122.993		35.099	447.77		85.994	136.84		78.546	169.21
133.44	123.393		35.101	448.97		85.995	136.53		78.548	169.82
133.442	123.604		35.102	449.36		85.996	137.27		78.549	170.77
133.444	123.474		35.103	449.76		85.997	137.25		78.55	171.61
133.446	124.594		35.105	449.31		85.999	137.33		78.552	172.02
133.448	125.015		35.106	450.07		86	137.39		78.553	172.76
133.45	124.775		35.107	449.74		86.001	137.6		78.554	173.1
133.452	124.706		35.108	449.32		86.002	137.22		78.555	173.12
133.454	124.446		35.11	449.1		86.003	137.86		78.557	173.84
133.457	124.577		35.11	449.13		86.005	137.21		78.558	174.79
133.458	124.507		35.112	448.69		86.006	136.4		78.559	175.37
133.46	124.757		35.114	449.14		86.007	136.68		78.561	175.16
133.462	123.928		35.114	449.14		86.009	137.1		78.561	175.38
133.464	123.648		35.116	449.39		86.01	136.68		78.563	175.65
133.467	124.319		35.117	449.96		86.011	136.7		78.564	175.3
133.468	124.459		35.118	450.5		86.013	136.53		78.565	174.89
133.47	124.889		35.119	450.39		86.014	135.78		78.567	176.05
133.472	125.2		35.121	450.55		86.015	137.38		78.567	174.83
133.474	125.35		35.122	450.01		86.016	136.92		78.569	175.28
133.476	124.81		35.123	449.32		86.017	136.54		78.57	175.35
133.478	123.891		35.124	448.63		86.019	136.49		78.572	175.45
133.48	123.631		35.126	447.07		86.02	137		78.573	175.67
133.482	124.042		35.126	448.57		86.022	136.92		78.574	175.39
133.484	124.192		35.128	447.37		86.023	136.76		78.575	174.61
133.486	124.532		35.13	446.09		86.023	137.36		78.577	174.91
133.488	125.483		35.13	446.45		86.025	137.81		78.578	175.07
133.49	126.233		35.132	445.39		86.026	137.79		78.579	175.6
133.492	127.294		35.133	444.82		86.027	138.42		78.58	175.74
133.494	128.094		35.134	445.15		86.029	138.5		78.582	173.92
133.496	127.724		35.136	445.65		86.03	138.18		78.583	173.4
133.498	126.905		35.138	444.61		86.031	138.05		78.584	173.19
133.5	125.885		35.138	445.37		86.033	138.38		78.585	173.25
133.502	125.796		35.14	445.29		86.034	138.64		78.587	173.67
133.504	125.976		35.141	445.8		86.035	138.19		78.588	173.8
133.506	125.106		35.142	445.49		86.036	138.01		78.589	174.02
133.508	124.737		35.144	445.71		86.037	138.14		78.59	173.88
133.51	124.257		35.144	445.74		86.038	138.55		78.592	174.21
133.512	123.178		35.146	445.5		86.04	138.05		78.593	173.99
133.514	122.948		35.148	446.33		86.041	137.66		78.594	174.6
133.516	123.888		35.148	446.55		86.042	137.93		78.595	175.23
133.518	124.229		35.149	446.58		86.043	138.16		78.596	175.06
133.52	124.599		35.15	446.64		86.045	138.74		78.598	175.55
133.522	124.74		35.152	446.6		86.046	138.24		78.599	175.71
133.524	124.74		35.154	446.75		86.047	137.98		78.6	175.5
133.526	125.24		35.154	446.81		86.049	137.88		78.602	175.49
133.528	125.311		35.156	446.75		86.05	137.76		78.603	175.56
133.53	124.291		35.157	446.44		86.051	138.15		78.604	175.09
133.532	124.292		35.158	446.37		86.053	138.21		78.605	175.49
133.534	124.592		35.16	447.21		86.054	138.15		78.606	175.19
133.536	124.202		35.161	446.48		86.055	138.6		78.608	175.19
133.539	123.823		35.162	446.3		86.056	138.03		78.609	175.1
133.54	123.893		35.164	446.12		86.057	137.92		78.61	175.02
133.542	123.844		35.165	445.66		86.059	138.24		78.611	175
133.544	124.254		35.166	444.97		86.06	137.76		78.613	174.93
133.546	123.904		35.167	445.84		86.061	137.48		78.614	175.38
133.548	124.215		35.169	444.94		86.063	138.01		78.615	175.56
133.55	124.585		35.169	445.02		86.064	138.63		78.616	175.9
133.552	124.776		35.171	444.5		86.065	138.67		78.618	175.15
133.554	124.176		35.172	444.6		86.066	138.49		78.619	175.34
133.556	124.036		35.173	443.97		86.067	138.53		78.62	175.76
133.558	123.577		35.175	444.64		86.069	138.34		78.622	175.58
133.56	123.727		35.176	444.16		86.07	138.25		78.623	174.95
133.562	124.858		35.177	443.72		86.071	138.04		78.624	174.86
133.564	124.928		35.179	443.53		86.073	137.7		78.625	175.08
133.566	124.978		35.18	442.94		86.074	138.16		78.626	175.41
133.568	124.449		35.18	443.15		NaN	NaN		78.628	175.64
133.57	124.039		35.182	442.81		86.076	137.7		78.629	175.4
133.572	122.99		35.183	442.06		86.077	137.53		78.63	175.76
133.574	124.67		35.184	442.82		86.079	137.38		78.632	175.08
133.576	124.52		35.185	442.7		86.08	137.13		78.633	175.5
133.578	124.661		35.188	442.06		86.081	136.6		78.634	175.63
133.58	124.201		35.189	442.77		86.083	136.33		78.635	175.48
133.582	123.312		35.189	442.9		86.084	136.27		78.637	175.13
133.584	122.932		35.191	443.1		86.085	136.41		78.638	175.24
133.586	123.262		35.192	443.39		86.086	136.66		78.639	175.6
133.588	123.663		35.193	443.81		86.087	136.13		78.64	175.53
133.591	123.953		35.195	443.4		86.089	136.18		78.641	175.74
133.592	123.344		35.196	443.87		86.09	135.91		78.643	175.21
133.594	123.164		35.197	443.73		86.091	136.28		78.644	175.44
133.596	122.884		35.198	445.02		86.093	135.87		78.646	175.22
133.598	122.795		35.2	444.52		86.094	135.96		78.646	175.58
133.6	123.085		35.201	444.74		86.095	136.24		78.647	175.64
133.602	123.456		35.202	445.3		86.097	135.45		78.649	175.64
133.604	124.246		35.204	445.26		86.097	135.44		78.65	175.76
133.606	125.106		35.204	445.34		86.099	136		78.652	175.51
133.608	124.807		35.206	444.56		86.1	136.38		78.653	175.5
133.61	124.477		35.207	445.29		86.101	136.3		78.654	175.27
133.612	123.558		35.208	444.26		86.102	136.4		78.655	175.82
133.614	123.018		35.211	443.91		86.104	136.83		78.656	175.65
133.616	123.578		35.211	444.27		86.105	136.9		78.657	175.47
133.618	124.309		35.212	444.39		86.106	137.36		78.659	176.15
133.62	123.959		35.214	443.65		86.108	137.05		78.66	175.5
133.622	123.53		35.214	444.27		86.109	138.01		78.662	175.75
133.623	123.72		35.216	444.07		86.11	137.63		78.663	175.2
133.626	124.04		35.216	444.56		86.111	138.06		78.664	175.14
133.628	124.611		35.218	445.35		86.112	138.69		78.665	174.56
133.63	124.511		35.22	444.48		86.114	138.96		78.667	174.61
133.632	123.732		35.22	444.95		86.115	138.49		78.668	174.63
133.634	124.352		35.222	444.1		86.116	139.3		78.669	174.9
133.636	123.642		35.223	443.94		86.118	138.99		78.67	174.7
133.638	123.883		35.224	444.05		86.118	138.54		78.671	174.78
133.64	123.753		35.226	443.93		86.12	138.17		78.673	174.93
133.642	124.144		35.227	444.06		86.121	138.08		78.674	175.23
133.644	124.784		35.228	444.03		86.122	137.85		78.675	175.07
133.646	124.294		35.229	445		86.124	137.93		78.677	175.49
133.648	124.065		35.231	445		86.125	137.89		78.678	175.29
133.65	124.545		35.232	445.13		86.126	138.02		78.678	176.36
133.653	125.366		35.233	444.96		86.128	137.96		78.68	176.01
133.654	125.146		35.235	444.86		86.129	138.13		78.682	175.93
133.656	124.556		35.236	445.28		86.13	138.28		78.683	176.18
133.658	124.407		35.236	445.48		86.131	137.71		78.684	175.62
133.66	124.687		35.237	444.92		86.132	138.21		78.686	175.36
133.662	124.208		35.24	444.92		86.134	136.96		78.686	174.94
133.664	124.218		35.24	445.47		86.135	136.49		78.688	175.07
133.666	124.338		35.242	444.99		86.136	136.65		78.688	175.59
133.668	125.639		35.243	444.71		86.137	137.22		78.69	175.22
133.67	124.899		35.244	444.28		86.139	137.35		78.691	175.45
133.672	124.58		35.246	444.24		86.14	138.62		78.693	175.08
133.674	124.85		35.247	444.23		86.141	139.03		78.694	175.05
133.676	124.63		35.248	444.79		86.143	139.09		78.695	173.88
133.678	123.741		35.25	443.72		86.144	138.88		78.697	174.15
133.68	123.691		35.25	444.31		86.145	138.65		78.698	174.48
133.682	124.542		35.252	443.72		86.146	138.5		78.699	174.03
133.684	125.342		35.253	443.94		86.148	138.66		78.7	172.15
133.686	124.792		35.254	444.07		86.149	138.32		78.701	172.24
133.688	124.333		35.255	444.08		86.15	138.27		78.703	171.92
133.69	125.003		35.258	444.75		86.151	138.04		78.704	172.35
133.692	125.154		35.258	444.88		86.152	137.76		78.705	172.44
133.694	124.834		35.259	444.94		86.154	137.87		78.707	172.66
133.696	124.024		35.261	445.1		86.156	137.92		78.708	172.94
133.698	124.445		35.262	445.45		86.156	137.87		78.709	172.94
133.7	124.645		35.263	445.02		86.158	138		78.71	173.54
133.702	124.326		35.265	444.74		86.159	138.36		78.711	173.59
133.705	122.846		35.266	444.87		86.16	138.38		78.713	173.68
133.706	123.296		35.267	444.28		86.161	137.76		78.714	173.82
133.708	123.027		35.268	444.29		86.162	137.81		78.715	173.98
133.71	123.127		35.27	443.75		86.163	138.2		78.717	174.03
133.712	122.848		35.27	444.11		86.165	138.3		78.718	173.4
133.715	124.228		35.272	444.21		86.166	138.03		78.719	173.39
133.716	125.048		35.274	444.53		86.167	137.83		78.721	174.11
133.718	125.729		35.274	444.64		86.169	138.18		78.721	173.61
133.72	126.059		35.275	444.05		86.17	138.39		78.723	174.21
133.722	126.72		35.277	444.18		86.171	138.31		78.724	174.29
133.724	126.4		35.279	444.06		86.172	138.14		78.725	174.35
133.726	126.22		35.279	444.51		86.174	138.55		78.727	174.5
133.728	125.431		35.281	444.89		86.175	138.68		78.728	174.94
133.73	124.631		35.282	444.63		86.177	138.25		78.729	174.91
133.732	124.792		35.283	444.57		86.177	138.22		78.73	175.53
133.734	125.212		35.285	444.28		86.179	137.84		78.732	175.31
133.736	125.552		35.286	444.97		86.18	138.41		78.732	175.19
133.738	125.363		35.287	444.55		86.181	139.47		78.734	175.55
133.74	126.613					86.182	139.17		78.735	175.77
133.742	128.064					86.184	139.39		78.737	175.64
133.744	129.164					86.185	139.02		78.738	175.79
133.746	129.094					86.187	138.68		78.739	176.29
133.748	128.515					86.188	138.67		78.74	176.64
133.75	127.195					86.188	138.56		78.742	175.78
133.752	126.686					86.19	138.32		78.743	175.45
133.754	126.156					86.191	138.43		78.744	175.47
133.756	125.426					86.193	138.28		78.745	175.43
133.758	125.117					86.193	138.01		78.747	175.37
133.76	125.397					86.195	137.6		78.748	175.52
133.762	125.378					86.196	138.04		78.749	174.95
133.764	125.628					86.197	137.45		78.75	175.64
133.767	125.339					86.199	137.19		78.752	175.59
133.768	124.809					86.2	136.64		78.753	175.17
133.77	124.759					86.201	136.83		78.754	175.04
133.772	124.91					86.202	137.39		78.755	175.58
133.774	124.52					86.204	137.66		78.757	174.51
133.776	124.63					86.205	137.78		78.758	174.54
133.778	124.331					86.206	137.47		78.759	175.25
133.779	123.541					86.208	137.97		78.76	174.78
133.782	123.522					86.209	137.7		78.761	175.64
133.784	123.672					86.21	137.16		78.763	175.15
133.786	123.412					86.211	137		78.764	174.95
133.788	123.213					86.212	137.05		78.765	175.09
133.79	123.433					86.214	136.9		78.767	175.44
133.792	122.854					86.215	137.01		78.768	175.13
133.794	123.574					86.216	137.25		78.769	174.98
133.796	123.634					86.218	136.64		78.77	175.21
133.798	124.215					86.219	137.33		78.772	176.24
133.8	124.235					86.22	137.9		78.773	175.36
133.802	124.476					86.221	137.11		78.774	175.73
133.804	124.586					86.222	137.5		78.775	175.85
133.806	124.826					86.224	137.84		78.777	175.8
133.808	124.847					86.225	138.25		78.778	175.72
133.81	124.597					86.226	138.56		78.779	175.57
133.812	124.338					86.227	139.14		78.78	175.39
133.814	123.978					86.229	139.31		78.781	174.99
133.816	123.618					86.23	138.31		78.783	175.52
133.818	122.549					86.231	139.21		78.784	175.11
133.82	122.819					86.232	138.55		78.785	174.7
[truncated: 6,865 more rows]

## Sheet: Figure 6g
Figure 6g
WT crystal structure	1RGS	https://files.rcsb.org/download/1RGS.pdb
Coordinatates for Simulated R241A		Data available in the previous published work "Barros, E. P. et al. Electrostatic Interactions as Mediators in the Allosteric Activation of Protein Kinase A RIα. Biochemistry 56, 1536–1545 (2017)."
		https://library.ucsd.edu/dc/object/bb4507832q

## Sheet: Figure 7c
Figure 7c
Type III R subunit + cAMP			Type III R subunit + cGMP			Type III R subunit + cAMP			Type III R subunit + cGMP
Force (pN)	Extension (nm)		Force (pN)	Extension (nm)		Fractional Lc (pN)	Normalized distribution		Fractional Lc (pN)	Normalized distribution
2.43191	12.9871		17.3618	16.0795		0.08	0		0.36	0.196078
2.6117	10.9233		17.6655	14.091		0.129	0.0853859		0.392	0.607843
3.05204	11.7189		17.7806	13.9914		0.178	0.607553		0.424	0.647059
3.33263	12.0075		17.9564	14.182		0.227	0.353038		0.456	0.509804
3.42057	10.9192		17.9792	14.7471		0.276	0.0394089		0.488	0.0784314
3.42431	11.6971		17.9855	15.3561		0.325	0.213465		0.52	0.156863
3.56266	11.0705		18.0922	16.382		0.374	1		0.552	0.333333
3.62216	12.1728		18.1346	15.2135		0.423	0.236453		0.584	0.823529
3.65413	10.7376		18.2186	14.3647		0.472	0.0509031		0.616	1
3.73274	12.4459		18.2983	15.0166		0.521	0.147783		0.648	0.0784314
3.74772	12.0099		18.3537	14.5525		0.57	0.674877		0.68	0.0392157
3.78434	10.9665		18.3856	15.3429		0.619	0.311987		0.712	0
3.79773	10.7136		18.4662	14.6022		0.668	0.0426929		0.744	0
3.82085	11.1163		18.4766	13.7119		0.717	0.00492611		0.776	0
3.86291	14.1498		18.4852	14.7041		0.766	0.00164204		0.808	0
3.87327	11.7614		18.5011	15.1843		0.815	0.00328407		0.84	0
3.87381	10.3865		18.5155	14.8557		0.864	0.0147783		0.872	0
3.8813	12.7581		18.5257	15.6826		0.913	0.0558292		0.904	0.0784314
3.93216	12.5566		18.6767	15.6362		0.962	0.348112		0.936	0.117647
3.94458	12.1711		18.6971	15.1062		1.011	0.471264		0.968	0.254902
3.99169	11.7122		18.7903	15.783		1.06	0.187192		1	0.647059
4.03734	13.1113		18.8783	14.5568		1.109	0.0722496		1.032	0.705882
4.05	10.5546		18.8856	15.4279		1.158	0.0229885		1.064	0.333333
4.05482	10.6192		18.928	15.0636		1.207	0.00821018		1.096	0.0784314
4.06987	11.6979		18.9366	15.846		1.256	0.00164204		1.128	0.0196078
4.07811	11.3215		18.9374	15.8453		1.305	0.00164204		1.16	0
4.0843	12.0191		18.9401	15.145		1.354	0		1.192	0
4.09373	10.9633		18.9978	15.2386
4.0974	11.8742		19.0178	17.3197
4.10272	11.3731		19.0197	15.1208
4.11344	11.5622		19.0978	14.5286
4.13509	11.1207		19.1059	13.9568
4.15843	10.8178		19.148	14.525
4.16081	11.3819		19.1997	16.6407
4.16286	11.7607		19.2566	13.6878
4.16545	11.9026		19.2697	15.5479
4.1753	10.2861		19.2705	16.3124
4.21468	11.9461		19.2922	12.9646
4.27526	10.8296		19.3004	13.6046
4.31299	10.8456		19.3193	13.9016
4.32081	11.3681		19.3222	15.2784
4.40728	12.2839		19.3382	16.0635
4.41056	11.2396		19.3518	15.4378
4.42032	11.0935		19.3887	16.3405
4.4527	11.2531		19.4028	13.3798
4.45445	12.1197		19.4031	14.7373
4.46635	11.3662		19.4265	15.7292
4.48859	11.6011		19.4347	16.2332
4.50586	12.0535		19.4396	15.4706
4.50906	12.7763		19.443	15.5633
4.52162	11.1019		19.4616	16.7582
4.52637	13.4448		19.4772	15.3033
4.58072	12.4118		19.4804	14.3982
4.58161	12.0527		19.4809	13.91
4.60073	11.8625		19.5015	14.6395
4.6131	10.7599		19.5524	15.0571
4.61637	12.1755		19.5739	15.2744
4.61853	11.4173		19.5803	14.0179
4.62028	11.1439		19.5838	13.5788
4.62665	12.1737		19.6076	14.9033
4.64202	10.7266		19.6077	15.6332
4.64714	11.4957		19.6184	14.922
4.67452	12.4712		19.6513	14.9208
4.71862	11.4443		19.6542	14.7931
4.7194	10.6935		19.6543	15.554
4.71962	10.9052		19.6736	15.3342
4.73192	11.4616		19.6754	14.6236
4.73471	11.516		19.6929	12.3893
4.79312	10.9985		19.6968	13.999
4.80448	12.3912		19.7151	14.6527
4.80734	11.588		19.72	15.5588
4.8074	11.8349		19.7214	13.9018
4.81198	11.4879		19.7387	13.3976
4.83224	11.5373		19.7562	13.3575
4.83301	11.5757		19.7591	14.5714
4.85082	11.0055		19.763	14.0069
4.86006	11.7458		19.8094	14.1948
4.86044	11.8778		19.8248	13.103
4.86169	11.7775		19.8322	13.9191
4.88568	11.3995		19.8481	13.7254
4.89522	11.2266		19.8553	14.8507
4.90304	11.2077		19.8844	12.7715
4.9068	11.1043		19.894	15.152
4.90766	11.9755		19.9034	16.0078
4.91768	12.16		19.9034	13.3977
4.9222	11.1295		19.9152	13.8352
4.92415	10.5175		19.9309	15.8032
4.93213	11.6278		19.9342	14.1156
4.94016	12.2855		19.9484	14.606
4.95118	12.6525		19.956	12.3914
4.95225	12.6717		19.9597	15.1541
4.95404	13.1297		19.965	15.0876
4.95644	11.5526		19.9711	14.1887
4.96459	12.1105		19.9747	13.9777
4.96978	12.659		20.0045	13.6402
4.98527	12.176		20.0047	14.42
4.99087	11.8094		20.057	14.7108
4.99301	11.8806		20.0699	14.5497
5.00057	11.2387		20.0753	15.2829
5.00294	11.7416		20.0866	14.1165
5.01371	12.6456		20.0894	15.0973
5.01808	12.4306		20.0904	13.3689
5.02358	11.6581		20.1004	13.8857
5.0549	12.3306		20.1072	13.5691
5.06259	11.4802		20.1081	13.6965
5.07283	12.162		20.1376	14.2464
5.07345	11.6819		20.1434	16.1415
5.07451	11.7086		20.2078	14.0927
5.08066	12.0909		20.2168	16.8453
5.08406	11.4483		20.2176	14.701
5.0988	12.5184		20.2499	15.1155
5.10452	11.2892		20.2533	12.9579
5.10813	11.3885		20.2564	13.7494
5.10849	11.5145		20.2574	14.1601
5.10863	11.3686		20.282	14.9577
5.11556	12.6715		20.2862	12.3897
5.1362	11.0985		20.2986	13.8924
5.13747	12.5706		20.3113	16.428
5.13821	11.4509		20.3177	13.3531
5.14605	12.0276		20.3213	13.9285
5.15267	11.4678		20.3315	13.8936
5.15342	11.9995		20.348	13.9375
5.16978	11.2414		20.3535	14.3281
5.17451	12.8319		20.3566	13.5469
5.17743	12.0443		20.3578	15.3528
5.17852	11.6387		20.3745	14.7597
5.2098	11.455		20.3801	13.6565
5.21076	12.5239		20.3817	13.6134
5.2145	11.7558		20.3849	13.8594
5.22471	12.2561		20.4043	13.1168
5.22968	11.0179		20.4115	14.3673
5.23122	11.8919		20.415	15.2346
5.23825	11.4797		20.4237	14.5342
5.25037	11.6903		20.4263	15.1133
5.25557	11.1764		20.4269	15.7612
5.26595	11.6413		20.4284	15.538
5.26855	10.233		20.4497	14.5073
5.27282	10.3153		20.4529	14.6274
5.27347	11.1161		20.4863	13.5896
5.29238	11.7215		20.4866	14.6151
5.29863	12.1504		20.4891	14.6796
5.3039	11.3262		20.4968	13.1943
5.30802	12.1755		20.5004	13.4209
5.32694	12.1413		20.5064	14.0515
5.32847	11.8222		20.5156	15.4734
5.32924	11.0612		20.5199	13.4436
5.33408	12.298		20.5404	15.3435
5.33759	11.5719		20.5437	14.9355
5.34209	11.6202		20.5477	13.6033
5.34636	11.6246		20.5497	13.539
5.3598	11.3188		20.5553	13.8286
5.36399	11.4828		20.5644	13.8702
5.36863	10.7139		20.568	14.4347
5.3731	11.0899		20.5898	15.3718
5.37375	11.4614		20.5912	13.2325
5.39154	11.7819		20.6021	13.9996
5.39933	11.9809		20.6121	14.7421
5.3994	11.8091		20.6274	15.6461
5.4059	11.8135		20.6462	14.3668
5.41219	11.8135		20.6499	15.2875
5.42239	12.4261		20.6713	15.3651
5.42319	12.1421		20.6799	12.49
5.43103	11.0413		20.6938	14.661
5.43186	12.2667		20.7352	14.6049
5.43342	11.2708		20.7485	13.6092
5.4362	11.0481		20.7599	15.39
5.43941	11.821		20.7754	14.7407
5.44191	10.6875		20.7843	13.273
5.44898	11.6466		20.7844	13.5903
5.45254	10.6931		20.7954	14.5222
5.45282	12.0469		20.8052	14.5179
5.45368	12.4005		20.8137	12.8371
5.4621	12.1358		20.8182	14.6137
5.46994	11.8114		20.8442	13.03
5.49088	11.156		20.8507	13.022
5.50125	11.191		20.8536	13.607
5.50693	11.4913		20.8949	15.1033
5.5306	11.3294		20.9026	13.8027
5.53814	11.3783		20.9036	15.3984
5.53895	11.3282		20.9039	13.3108
5.56267	11.6922		20.9111	13.8313
5.58734	11.2531		20.92	15.3117
5.58764	11.9947		20.9302	11.9632
5.58862	10.7966		20.9324	13.7236
5.59878	13.4091		20.9388	14.0951
5.62288	12.4766		20.9549	14.6679
5.62752	11.0819		20.9553	13.4458
5.62828	12.3427		20.9653	13.7103
5.62844	11.5039		20.9739	15.9356
5.63002	10.8214		20.9852	14.1755
5.63755	12.4738		21.0001	13.6707
5.6404	11.7107		21.0407	14.2775
5.64132	12.4194		21.05	13.699
5.65935	11.9074		21.0757	14.8647
5.66814	11.4544		21.0758	14.7678
5.67066	11.5615		21.076	12.745
5.68995	11.361		21.1036	13.4138
5.6941	11.7971		21.1052	13.9917
5.69884	11.8273		21.1093	14.0548
5.69902	11.3979		21.1304	13.5148
5.70229	11.4956		21.142	13.8757
5.70514	10.1794		21.1679	12.6981
5.71133	12.1927		21.2251	13.9621
5.71271	11.1875		21.2258	14.6868
5.72342	11.2986		21.2524	16.3496
5.72454	11.4625		21.2729	14.6691
5.7504	12.2157		21.2916	13.0699
5.75453	11.8161		21.2916	13.9736
5.75467	11.6893		21.3322	13.8711
5.75735	12.6337		21.334	13.8169
5.75972	12.0099		21.3375	12.6966
5.76018	12.216		21.3538	13.4984
5.76098	11.3653		21.366	14.0199
5.7643	10.5193		21.381	13.8931
5.78014	10.2078		21.4124	14.3761
5.78255	11.6046		21.4171	14.2131
5.79341	12.2514		21.4379	13.8892
5.79995	11.592		21.4455	13.0494
5.80284	12.4458		21.4761	11.7959
5.8039	12.1645		21.4921	14.8509
5.80567	10.969		21.5122	14.9328
5.81507	11.6883		21.5139	13.6744
5.8179	12.0245		21.5293	13.5243
5.82018	11.2571		21.5346	13.9165
5.82141	11.8209		21.5387	14.1624
5.82396	12.7518		21.5813	12.7666
5.82521	12.0172		21.6028	12.7505
5.82953	9.1423		21.6113	14.0066
5.83036	11.5322		21.6154	13.8938
5.83078	12.6863		21.6231	14.2966
5.83223	12.1892		21.6267	13.3285
5.83623	11.591		21.6502	13.366
5.83723	12.2062		21.6554	12.3872
5.84492	12.0609		21.6609	11.6121
5.84918	11.6101		21.715	12.9054
5.85357	11.6258		21.7314	13.2511
5.86032	10.9142		21.7589	13.9915
5.86409	11.5213		21.7623	11.4828
5.8765	11.9453		21.7727	14.0654
5.87912	11.7634		21.7835	13.9094
5.88215	12.3487		21.8067	12.9782
5.88455	12.022		21.8216	13.6833
5.89062	10.9092		21.8441	13.7655
5.90508	11.2918		21.8821	13.3944
5.90938	11.593		21.8824	12.4188
5.91227	11.6922		21.8828	14.7267
5.91291	12.7878		21.8898	15.5273
5.91826	11.7858		21.9003	14.2869
5.9193	11.8148		21.9372	14.3468
5.92329	12.2015		21.9417	13.2105
5.92811	11.161		21.9952	13.1268
5.93741	12.2442		22.0205	9.67871
5.94271	12.6265		22.0326	13.7127
5.95601	11.3127		22.0491	14.0243
5.95761	12.2127		22.0524	13.7644
5.96087	12.001		22.0684	13.8181
5.97892	11.5703		22.0827	13.4983
6.00074	11.4042		22.0915	14.5529
6.00096	11.5842		22.0916	12.7809
6.02486	11.8054		22.0952	14.2213
6.03265	12.6988		22.1033	12.4611
6.0352	11.3509		22.1298	13.0759
6.03911	11.5434		22.1462	14.326
6.05562	12.0198		22.1513	13.0501
6.05671	12.1114		22.1563	12.9903
6.06493	12.0181		22.1962	11.2659
6.06705	11.4844		22.2085	13.3167
6.07373	11.5516		22.292	13.7127
6.09219	11.4657		22.2942	13.0893
6.10082	12.0921		22.3201	13.7688
6.10285	12.0004		22.3529	13.3168
6.11157	11.3896		22.354	13.8186
6.11375	11.0635		22.3795	13.0056
6.11516	11.0409		22.3977	13.8046
6.11634	11.5374		22.4138	13.4853
6.1264	11.7881		22.4937	11.8395
6.13978	11.5713		22.5367	12.3834
6.15029	11.2812		22.5669	13.4711
6.15485	12.1067		22.6195	12.5238
6.16039	12.1838		22.6312	10.0883
6.17927	12.0034		22.647	12.2169
6.18346	11.4486		22.6543	13.2864
6.18584	11.6023		22.664	13.6654
6.18911	12.5641		22.6651	12.9348
6.1925	11.6586		22.7473	12.518
6.20011	11.6979		22.8077	12.8139
6.20528	11.7787		22.8486	12.564
6.21986	11.5419		22.8744	13.4061
6.23135	10.9396		22.919	13.2772
6.23706	12.7468		22.9572	11.7128
6.23858	11.6674		22.9708	13.3125
6.2464	12.0226		23.0139	13.5391
6.25704	11.5131		23.0247	13.6882
6.2599	12.1373		23.0277	12.162
6.26044	10.9386		23.0923	14.1298
6.26219	11.5355		23.1165	13.1875
6.2692	11.8002		23.1755	13.9426
6.27141	12.9457		23.1817	12.1991
6.28831	11.4062		23.1905	12.6805
6.2956	12.6538		23.276	13.9873
6.31229	9.54946		23.2872	11.1177
6.31539	12.1848		23.3225	12.1987
6.32948	12.0354		23.3317	12.982
6.33326	11.9997		23.3589	12.0436
6.34433	12.345		23.437	13.8319
6.35772	11.5436		23.4944	14.8212
6.3582	11.9034		23.5217	14.5323
6.3642	12.0625		23.5303	14.0535
6.36638	11.8101		23.5402	13.4064
6.37319	10.928		23.7848	12.69
6.37395	12.5634		23.8036	12.5134
6.38361	11.5036		24.0104	7.90197
6.38488	10.9871		24.0372	11.3864
6.38547	12.2386		24.0539	10.1097
6.39084	11.413		24.1285	13.8133
6.40145	11.9254		24.2832	10.3768
6.41063	11.1737		24.3713	10.3227
6.41289	12.6525		24.735	11.9246
6.41438	12.4652		24.8142	12.8175
6.41928	11.7682		24.8245	12.2554
6.42452	12.4354		24.9003	10.365
6.44053	11.9191		25.1438	10.5307
6.4533	12.4263		25.1953	8.80483
6.4606	11.9442		25.3597	8.81929
6.46555	11.7577		25.5263	10.6241
6.46709	11.3592		25.6823	13.1036
6.48014	12.4291		25.6848	12.9311
6.48833	11.1037		25.8889	14.0859
6.49585	11.7471		25.9208	12.1801
6.49663	11.2174		25.959	12.5624
6.49894	11.4834		25.978	9.01414
6.50129	11.2957		25.9812	10.3032
6.50783	11.665		26.0101	10.08
6.5092	11.1957		26.2004	11.4945
6.52051	12.7061		26.3167	13.03
6.5273	10.7003		26.403	11.3188
6.53297	11.4017		26.4973	12.7921
6.53323	12.593		26.6379	8.50402
6.5468	11.8508		26.6597	10.1643
6.56893	11.5167		26.7828	11.3628
6.58332	11.1399		26.9154	12.9479
6.58589	10.8746		26.954	11.5024
6.60127	10.6049		26.9623	12.7936
6.60565	12.6164		27.0758	11.7528
6.61164	12.0579		27.0996	13.2866
6.61503	10.7214		27.136	10.8663
6.6261	12.8087		27.1625	11.1642
6.63147	12.776		27.1933	11.2905
6.63253	11.7252		27.2084	11.3285
6.6356	11.6667		27.2798	11.1645
6.63756	11.8506		27.3064	12.8608
6.63968	11.303		27.3254	9.98643
6.64264	11.8612		27.3421	11.6584
6.65449	11.8795		27.4291	10.3603
6.65796	11.1733		27.5098	11.8627
6.66087	11.6753		27.5626	10.9526
6.66986	11.8546		27.5744	12.5029
6.7013	11.0398		27.5783	9.74612
6.73005	12.5315		27.5996	12.4992
6.73862	12.0981		27.6041	11.9203
6.73871	12.2371		27.6427	13.0137
6.73924	11.9067		27.7088	13.6387
6.75848	12.5485		27.8293	12.2863
6.77208	11.9453		27.9238	11.9437
6.7903	10.7529		27.9533	13.5146
6.80339	11.694		27.9869	10.8769
6.81678	10.6957		28.0192	13.0873
6.82364	11.171		28.0404	10.4809
6.82528	11.9521		28.0481	13.9016
6.82935	11.4955		28.0779	12.6255
6.8302	11.6811		28.1012	12.1738
6.86767	11.7708		28.1202	13.3945
6.87025	12.3908		28.1255	13.9661
6.87886	12.1361		28.1264	10.7446
6.89522	11.9415		28.1888	11.8214
6.922	11.967		28.2049	11.5893
6.93706	12.3372		28.219	11.0764
6.93977	11.7911		28.2913	13.3163
6.94177	11.8429		28.293	10.5043
6.9509	11.4406		28.3068	12.2851
6.9558	11.7325		28.3295	13.3948
6.9714	10.7713		28.3419	13.0574
6.97298	11.9425		28.3749	12.773
6.97595	11.9851		28.3883	10.7965
7.0004	10.9703		28.4948	12.5518
7.00272	12.5522		28.5477	11.4402
7.00726	12.3442		28.556	12.7907
7.00979	11.7673		28.5612	10.9572
7.02944	11.8347		28.5759	11.5968
7.03076	11.4772		28.588	12.2272
7.03862	10.9337		28.615	12.1327
7.04185	11.7301		28.6386	11.4398
7.07438	11.837		28.6642	11.6358
7.07623	10.552		28.6784	11.4875
7.08946	12.4287		28.6852	11.1538
7.11418	11.7639		28.8488	13.612
7.11844	11.7378		28.8928	11.4272
7.12612	10.9099		28.8939	10.869
7.13187	11.2452		28.8948	10.4319
7.14182	12.8215		28.9254	10.7979
7.14346	10.6274		28.9359	13.427
7.15908	11.5082		28.9508	11.1867
7.16069	11.3103		28.9591	12.3944
7.16394	11.5058		29.009	11.1568
7.16872	11.8588		29.0104	11.2634
7.16881	10.833		29.0166	11.9309
7.17237	11.2143		29.0234	11.6753
7.19225	12.1469		29.0821	13.0281
7.19734	11.8667		29.1402	11.1769
7.20512	11.0526		29.1417	10.7325
7.21191	12.0097		29.1467	11.7926
7.21395	11.9006		29.2103	12.9674
7.2169	12.0094		29.213	11.9456
7.2172	11.573		29.2746	13.0094
7.22121	11.0614		29.2827	11.8465
7.23442	11.3922		29.2904	11.8083
7.24165	12.2017		29.2991	13.055
7.24338	11.5772		29.3105	12.4341
7.24596	11.2953		29.3166	11.8621
7.25262	12.3278		29.3271	14.5207
7.25429	10.7319		29.3306	12.294
7.28018	11.5144		29.348	11.9411
7.29348	12.1022		29.3596	11.5726
7.29827	11.5918		29.3662	11.4546
7.30799	11.776		29.3699	11.3242
7.32169	12.0229		29.3845	13.3175
7.33359	12.0242		29.4406	14.666
7.33578	10.7013		29.4486	12.4663
7.34189	12.3277		29.4493	11.6537
7.35076	12.0005		29.4704	11.2819
7.35404	11.9154		29.5112	12.6666
7.37455	11.0983		29.5124	13.9659
7.38604	12.736		29.5619	12.1385
7.39137	10.5405		29.5802	11.4469
7.39702	10.8027		29.6131	13.6253
7.40733	10.7919		29.6352	11.7942
7.42609	11.8625		29.6375	11.8844
7.42776	11.2067		29.6408	13.8163
7.44434	11.8459		29.6935	12.1621
7.4446	11.0355		29.7452	12.8132
7.46343	11.5258		29.7491	13.0027
7.46854	11.4591		29.7617	13.5544
7.47923	12.1218		29.8028	11.1987
7.4901	11.5107		29.803	12.4322
7.49542	11.084		29.8424	11.9296
7.49976	12.7556		29.8826	13.1786
7.50332	12.5141		29.9185	13.0907
7.52188	11.6213		29.9281	12.0949
7.5476	14.4872		29.9836	13.5715
7.54845	11.505		29.9943	12.5211
7.55729	11.6692		30.0219	12.0929
7.5582	12.516		30.0396	13.3379
7.55861	11.2447		30.0539	12.1742
7.56395	9.70984		30.0579	14.7347
7.56702	11.5172		30.0684	11.4282
7.56753	12.7409		30.0866	13.0802
7.58797	12.1587		30.097	12.3807
7.59925	10.7953		30.1092	13.6419
7.60118	12.0932		30.1174	11.9808
7.60253	12.2437		30.1315	11.7665
7.60435	11.963		30.1569	12.5424
7.60584	11.8996		30.1719	12.6007
7.60695	11.3689		30.2188	13.1212
7.6108	12.5435		30.2282	13.4238
7.62374	12.405		30.2328	10.968
7.62729	11.0227		30.24	13.6988
7.63825	11.0843		30.2772	12.6192
7.64361	11.1926		30.28	12.6284
7.64374	11.4327		30.282	12.6924
7.65843	12.1333		30.2952	12.5115
7.65979	10.8343		30.3049	13.0848
7.66702	11.915		30.3104	11.7727
7.68861	12.3218		30.3225	11.3957
7.69742	11.7666		30.3397	12.6075
7.70192	12.3006		30.362	12.6629
7.7096	11.9139		30.3751	13.0506
7.71449	11.7417		30.3906	12.658
7.7161	11.0491		30.391	13.9216
7.72219	12.0274		30.4188	11.8814
7.73162	11.6724		30.4217	12.6225
7.74408	10.6507		30.4252	11.6655
7.75469	11.4103		30.435	12.7153
7.76578	11.208		30.4408	12.3939
7.76688	11.171		30.4552	13.6435
7.77457	11.253		30.4762	14.3185
7.79488	10.0452		30.4777	11.3667
7.81428	10.8727		30.5393	13.0386
7.81704	12.5303		30.5412	12.2745
7.81861	12.0616		30.571	13.7018
7.82183	10.8415		30.5762	13.1997
7.82408	11.7999		30.5802	11.8944
7.82768	12.2175		30.6092	13.7301
7.83699	10.4933		30.6455	12.6894
7.84262	11.8173		30.6737	13.3276
7.89043	11.8586		30.6876	12.8646
7.90445	11.4349		30.6981	12.6542
7.90865	11.4818		30.7011	11.308
7.9449	12.2216		30.7101	13.443
7.94931	11.3812		30.7121	12.4514
7.9606	11.4894		30.7643	12.9837
7.96734	11.605		30.7644	13.0603
7.98014	12.147		30.7656	11.9713
7.98179	10.4161		30.7886	13.26
7.98496	11.0309		30.7892	12.045
7.98622	12.0729		30.812	12.7832
8.00386	11.9852		30.8128	12.0394
8.00657	12.4625		30.8192	12.3228
8.00785	11.8177		30.8218	13.0304
8.01172	12.0677		30.8497	12.4895
8.013	12.4201		30.855	13.5528
8.07487	12.1628		30.8729	12.5181
8.12509	12.2984		30.884	12.511
8.12858	11.9585		30.8947	12.8497
8.13238	12.5141		30.8991	12.7012
8.13672	11.7588		30.9039	12.4036
8.14111	10.763		30.9332	13.0025
8.14699	11.4209		30.9492	12.8482
8.15144	12.2397		30.9524	12.7671
8.16091	11.8949		30.9687	12.2357
8.16427	11.6209		30.9766	12.3407
8.1656	11.307		30.9832	11.7842
8.16805	10.5473		30.993	13.1408
8.18113	12.2069		31.0042	12.5903
8.18699	11.2892		31.0516	12.9194
8.19258	11.4677		31.079	11.9161
8.23045	11.2081		31.0827	12.6591
8.25108	11.4113		31.0849	12.7527
8.2564	12.4708		31.0924	11.2521
8.26051	10.9651		31.1131	12.3581
8.26116	10.2127		31.1194	11.8131
8.30069	11.8273		31.1654	12.4329
8.31183	11.6491		31.1715	12.5943
8.31502	11.3197		31.172	13.3457
8.31627	11.4801		31.1898	12.8931
8.31831	11.4901		31.2314	11.9147
8.31911	11.6538		31.2322	12.7145
8.34077	11.8233		31.2657	12.7505
8.34483	11.9512		31.292	12.745
8.34616	11.5599		31.3042	12.3421
8.36684	11.664		31.3108	12.5906
8.36713	11.8021		31.3154	12.4338
8.37546	11.5094		31.3162	12.1064
8.39511	12.3933		31.3199	12.734
8.39648	11.8974		31.3215	12.9911
8.4053	11.6011		31.3299	13.0781
8.43019	11.6347		31.3307	12.7334
8.4343	12.5694		31.335	11.9962
8.43711	12.6153		31.3356	12.8955
8.44402	11.6817		31.3397	12.6266
8.44793	12.067		31.351	12.0551
8.47668	11.155		31.3783	12.6153
8.5112	11.5197		31.3888	12.5718
8.51992	11.4587		31.4377	12.3664
8.52248	13.0459		31.4516	11.8695
8.52538	11.4109		31.4746	13.1345
8.53059	12.0495		31.4858	12.4711
8.56964	11.5458		31.4942	12.9967
8.58245	11.6077		31.5098	12.1887
8.58702	12.5142		31.5436	11.9483
8.59806	11.584		31.5448	12.428
8.60423	12.3846		31.5489	12.6156
8.63217	11.9689		31.5555	12.0761
8.63945	12.2544		31.6035	13.5122
8.642	11.1561		31.6199	13.3344
8.64527	11.6148		31.6382	13.1802
8.64644	12.5133		31.6544	12.308
8.66157	11.3755		31.6689	13.0784
8.66501	11.6807		31.6702	13.5185
8.6702	12.2908		31.702	13.4596
8.71103	11.8848		31.7191	12.4008
8.71175	12.457		31.7327	13.1151
8.7213	12.0072		31.7516	12.339
8.7304	11.6431		31.7715	12.3584
8.74252	11.0865		31.792	12.2117
8.76056	9.55115		31.7959	13.594
8.76807	11.4212		31.8169	12.8523
8.76842	11.4905		31.8481	12.4585
8.79846	11.6002		31.8576	13.2556
8.80095	11.1124		31.8589	13.624
8.80658	12.6262		31.8703	13.3831
8.85365	11.3287		31.8781	12.537
8.88322	11.6108		31.8808	13.0088
8.90306	12.0916		31.8917	12.5832
8.91519	12.7759		31.8966	12.7756
8.942	11.0838		31.9058	13.4049
8.96305	11.6788		31.9161	14.3514
8.96736	11.4934		31.9384	13.191
9.02221	11.5909		31.9392	13.1864
9.08154	11.7305		31.9429	11.9537
9.11991	12.2175		31.9526	13.0017
9.12156	11.5125		31.9535	12.803
9.16182	12.3894		31.9658	14.1458
9.17223	10.6205		31.9865	12.9202
9.17472	10.8589		31.9885	12.9303
9.20266	10.7748		32.018	12.9872
9.22985	11.6299		32.0725	12.4131
9.24113	12.5027		32.0783	12.554
9.24423	11.0572		32.0852	13.2434
9.24527	11.7581		32.0864	11.3903
9.26472	11.6884		32.1124	12.7674
9.26595	12.0636		32.125	13.7495
9.27753	12.4014		32.148	13.0205
9.28776	11.7163		32.1505	12.3614
9.29626	12.1601		32.1752	12.3981
9.30825	12.118		32.1802	12.2018
9.34271	11.2833		32.1914	13.3017
9.36011	11.1333		32.2315	12.3679
9.36034	11.0587		32.2393	11.7349
9.36644	11.5132		32.2586	12.7985
9.37669	11.9176		32.2678	13.6192
9.37967	12.8713		32.2744	11.841
9.47705	11.2823		32.3118	13.0687
9.5034	11.9794		32.316	13.0828
9.5311	10.8333		32.3302	12.7251
9.57092	11.2909		32.3329	13.4458
9.57415	12.0051		32.3501	12.4473
9.65447	11.157		32.3945	13.8169
9.65637	10.6715		32.4232	12.7463
9.65887	10.9829		32.4549	13.2625
9.75456	11.7866		32.4815	12.9262
9.77094	11.5111		32.5168	12.6816
9.77239	12.6659		32.5622	12.846
9.77864	11.9768		32.578	13.7095
9.77989	10.6921		32.6494	13.0574
9.78585	11.3886		32.6815	12.5962
9.80723	12.0584		32.7268	12.8308
9.82141	11.6335		32.7491	12.8063
9.8666	12.021		32.7954	13.7631
9.89103	12.2263		32.985	11.8322
9.98676	11.3496		33.0236	13.2421
10.0006	11.0797		33.0302	12.7358
10.0938	11.3607		33.0307	12.5217
10.1373	11.4357		33.0408	12.7513
10.1413	12.048		33.2243	12.324
10.152	12.25		33.4668	14.0108
10.198	12.4959		33.5551	13.4634
10.211	11.3929		33.5648	13.8502
10.2744	12.7387		33.6115	13.516
10.2814	12.5251		33.6359	12.7353
10.3006	10.8524		33.6554	14.4916
10.3449	11.4361		33.6649	13.3398
10.3649	11.3136		33.7387	12.1672
10.3745	11.915		33.8238	13.2505
10.3761	11.9672		33.8729	14.1186
10.4067	11.9546		34.0218	13.7421
10.4416	11.0001		34.1048	13.4506
10.4899	12.5333		34.1893	12.9506
10.5729	11.4117		34.4455	12.5727
10.5783	11.6905		34.4781	13.777
10.7643	10.5701		34.5281	13.5237
10.8076	11.4006		34.678	14.2198
10.9728	10.5635		34.7049	13.557
11.4206	12.6471		34.8043	13.2709
11.4979	11.9773		35.1971	12.5875
11.6524	10.7605		35.2723	13.7362
11.808	10.9357		35.3102	12.85
16.5192	19.4163		35.552	13.326
16.8258	20.147		35.9938	13.6861
16.8149	19.6464
17.0352	20.1464
16.816	18.5802
17.2776	20.4267
17.2651	20.1777
16.9527	18.7861
17.1792	19.499
17.2714	19.8452
17.308	19.9835
17.4909	20.6926
17.4789	20.0281
17.0172	18.0073
17.4137	19.1863
17.2198	18.2677
17.59	19.6016
17.5906	19.6054
17.7965	20.3647
17.7919	20.1623
17.3762	18.3501
17.2659	17.8881
17.3836	18.2972
17.4938	18.6943
17.7583	19.6642
17.0799	17.1379
17.7961	19.7618
17.1582	17.3081
17.6723	19.1638
17.7109	19.2223
17.9222	19.9272
17.9806	20.0987
17.4289	17.8631
17.8022	19.2417
17.6729	18.6459
17.9046	19.4749
17.7738	18.8716
17.6812	18.4875
17.7707	18.7595
17.9903	19.5467
17.9517	19.3468
17.9744	19.3168
18.0149	19.4504
18.261	20.459
18.0847	19.7124
17.3209	16.9613
18.252	20.3913
18.0863	19.6508
17.7937	18.4871
17.9975	19.1916
18.0752	19.3284
18.0164	19.0747
18.0357	19.1408
17.9668	18.8392
17.7665	18.1158
18.033	19.0278
18.0438	19.055
18.121	19.2549
18.0897	19.0882
17.5812	17.2899
18.088	19.0743
18.0908	19.0731
17.8885	18.2854
18.3035	19.8472
17.1733	15.9723
18.2488	19.5932
18.1866	19.3248
18.3518	19.939
18.3379	19.8294
18.3491	19.7873
17.6643	17.183
18.0778	18.5455
18.0007	18.1702
18.3545	19.4793
18.2875	19.1558
17.8514	17.5638
17.9498	17.868
18.3166	19.0928
18.171	18.4592
18.3207	18.9985
17.934	17.6073
17.9123	17.5369
18.2669	18.7514
18.5695	19.8929
17.554	16.3854
18.1637	18.2482
18.3572	18.8651
18.6173	19.8162
18.5859	19.647
17.906	17.2377
18.477	19.2184
18.4596	19.1342
18.1614	18.057
17.3807	15.6559
17.5814	16.2061
18.8057	20.4032
18.2353	18.228
17.8141	16.8322
18.6859	19.8832
18.0476	17.5396
18.5038	19.0886
18.5969	19.379
18.5598	19.1396
18.5971	19.1065
18.6863	19.4307
18.1775	17.5036
18.0993	17.2423
18.4242	18.2606
18.5207	18.5955
18.7347	19.3785
18.6883	19.1625
18.4514	18.2921
18.3919	18.0733
18.9077	19.954
18.5204	18.4858
18.8309	19.6126
18.1911	17.3702
18.2652	17.5943
18.9824	20.1145
18.4537	18.1427
18.4153	18.0106
18.0284	16.7244
18.8846	19.5999
18.5268	18.2747
18.1413	17.0142
18.6405	18.6363
18.8287	19.3025
18.9111	19.6158
18.2271	17.2134
18.3742	17.6789
18.2238	17.1875
18.4507	17.9036
18.5735	18.2908
18.3359	17.468
18.1744	16.9181
18.9822	19.6873
18.5326	18.0398
18.3486	17.4254
18.8889	19.2723
19.1804	20.3689
18.7896	18.7931
18.9194	19.2166
18.6297	18.1526
19.0038	19.4358
18.5025	17.6682
18.4394	17.4622
18.8422	18.691
19.1458	19.7666
19.091	19.5552
19.2235	20.0508
18.2737	16.7856
19.1268	19.6637
18.9354	18.9339
18.8362	18.4718
19.1017	19.4242
18.8631	18.5229
18.9853	18.9362
19.1811	19.6647
19.0564	19.1549
19.002	18.9623
19.0614	19.1718
18.6166	17.6271
18.8224	18.3057
19.2901	19.9981
18.7929	18.1886
19.0497	19.0445
18.703	17.8528
19.2093	19.5983
19.1207	19.2521
18.5038	17.1609
18.8239	18.1716
18.8776	18.3378
18.6689	17.6378
18.8381	18.1928
18.9463	18.5505
18.6765	17.5385
18.5192	17.018
18.4032	16.6587
18.4325	16.7245
19.2879	19.5647
18.8292	17.9245
19.1011	18.8486
17.7766	14.9153
19.1194	18.8982
19.3179	19.564
19.1197	18.825
19.0816	18.608
18.9073	18.0124
19.1939	18.9917
19.0456	18.4417
18.872	17.8614
18.7817	17.5495
18.3995	16.3907
18.9881	18.1647
18.8689	17.7695
18.9564	18.0457
18.8101	17.5632
19.2952	19.1693
18.8578	17.6686
19.0287	18.2177
19.368	19.395
19.3837	19.4565
18.9114	17.8225
19.4019	19.4202
18.8765	17.6219
18.8069	17.3672
18.5476	16.558
18.7774	17.2184
19.1797	18.4999
18.8582	17.4484
19.191	18.5156
19.2243	18.6115
19.3415	19.0057
18.7501	17.066
19.1736	18.3728
19.6448	20.0556
19.1499	18.2675
19.4546	19.2774
19.4256	19.1091
19.4593	19.218
19.2469	18.4635
19.3269	18.7327
18.5567	16.3179
18.9192	17.3438
19.4761	19.1782
18.7687	16.8588
18.4958	16.0685
19.2641	18.3788
19.548	19.3326
19.3175	18.5222
19.0409	17.5973
19.0968	17.7713
18.7818	16.7887
18.9166	17.1793
19.4435	18.8635
19.325	18.4586
19.3908	18.677
18.9876	17.324
19.108	17.6697
19.3759	18.5426
19.2582	18.1388
18.3868	15.5898
19.0228	17.3631
19.7383	19.7809
19.1815	17.8514
17.9792	14.5541
19.2447	18.0359
19.0705	17.4735
19.0272	17.2854
18.8671	16.7807
19.187	17.7296
19.0095	17.1811
18.9676	17.0386
19.1499	17.5683
19.6685	19.2972
18.5936	15.9517
19.5082	18.7067
18.9663	16.9854
19.3024	18.0064
19.4249	18.3943
19.367	18.168
19.2926	17.89
18.9773	16.9213
18.7451	16.2277
19.6349	18.9851
19.4588	18.3854
19.049	17.0767
19.5513	18.6682
19.3262	17.9002
19.3464	17.9549
19.5929	18.7617
19.7877	19.4429
19.5112	18.4651
19.4629	18.301
19.1226	17.2137
19.0767	17.0518
19.0619	16.9872
19.0962	17.0849
19.1057	17.1107
19.2113	17.4103
18.9969	16.7576
19.2298	17.4482
19.2302	17.4453
19.6236	18.6976
19.507	18.3082
19.238	17.4429
19.667	18.8171
18.8332	16.2468
18.8287	16.2088
19.3986	17.8765
19.2549	17.4215
18.9863	16.6125
18.8345	16.1598
20.0501	20.055
19.9909	19.8132
18.8425	16.1402
19.5191	18.1295
19.3283	17.5195
19.2647	17.3186
18.7167	15.773
19.7311	18.8092
18.7301	15.7787
19.6763	18.5368
18.9672	16.3804
19.7674	18.8385
19.482	17.8795
18.7487	15.7615
18.9059	16.1464
19.5625	18.057
19.4327	17.6283
19.4987	17.8222
19.6624	18.337
19.9319	19.2516
19.7182	18.511
19.6748	18.3346
19.4348	17.5528
19.5513	17.9031
18.7818	15.7038
19.3634	17.3139
19.1058	16.5507
18.9745	16.1912
18.7301	15.5397
19.9479	19.17
18.8667	15.8354
19.3752	17.2429
19.103	16.4408
18.9892	16.1195
19.5079	17.6006
19.0603	16.2885
19.8787	18.7683
19.5575	17.7075
19.1473	16.4892
19.7198	18.201
19.704	18.139
20.0451	19.2854
18.7374	15.3855
19.8262	18.4219
19.9127	18.7147
19.9321	18.7677
18.7448	15.307
19.6296	17.74
19.6946	17.902
19.4239	17.0736
19.7708	18.131
20.0484	19.0401
19.7771	18.1297
19.9345	18.6286
18.9168	15.6521
19.6335	17.6367
20.0314	18.9159
19.4891	17.177
20.0687	19.0164
19.6466	17.6312
19.9556	18.5777
19.5771	17.3858
18.8952	15.5076
19.0253	15.8188
19.2385	16.3473
20.1676	19.2007
19.8566	18.1653
19.2859	16.4516
19.524	17.0821
18.3595	14.1152
19.4892	16.9077
19.508	16.9406
19.753	17.6631
19.6965	17.4768
19.7421	17.5836
19.7636	17.6119
18.9096	15.2559
19.5541	16.9498
19.9722	18.2122
19.4986	16.7852
19.3896	16.4793
20.2301	19.0449
19.6197	17.1191
19.7494	17.4837
18.8845	15.1567
19.919	17.9845
20.2142	18.9544
20.2501	19.0456
20.3185	19.2821
20.0504	18.3703
19.8364	17.6671
19.86	17.7012
19.8537	17.676
18.5474	14.2899
19.7657	17.4106
19.7826	17.3948
20.0742	18.2909
19.5922	16.8079
19.6031	16.8363
20.1242	18.398
18.851	14.8896
19.364	16.1581
20.0164	18.0409
19.8732	17.5923
19.5028	16.5188
18.5067	14.083
19.6954	17.0288
19.9913	17.8957
20.2061	18.5301
19.9823	17.7509
20.2185	18.4622
20.1023	18.0559
20.3853	18.9568
19.6144	16.6011
19.4441	16.1395
19.7475	16.95
19.2184	15.5033
19.408	15.9802
19.6663	16.6697
18.9512	14.8505
19.6527	16.6179
19.9643	17.4975
19.6424	16.5577
20.1863	18.1377
19.6988	16.6607
19.8074	16.9654
20.0503	17.6593
20.2487	18.2149
20.0043	17.4674
20.1922	18.0268
19.8759	17.0798
20.0501	17.5643
19.6589	16.3839
19.9102	17.0693
19.7077	16.4929
19.9623	17.2006
20.382	18.4675
20.437	18.5708
19.9046	16.9561
19.8916	16.9005
20.3596	18.282
19.8414	16.7436
20.0986	17.4775
19.9126	16.9045
19.3734	15.4841
19.1286	14.8868
19.7505	16.4227
20.1541	17.5502
19.4716	15.6582
20.6225	18.9289
20.1854	17.5519
19.8628	16.6357
20.2524	17.7313
20.1749	17.4865
20.2355	17.6444
20.5596	18.6482
19.5976	15.8763
19.9909	16.8833
19.6754	16.0195
19.6872	15.9987
20.6596	18.8149
20.5889	18.567
20.3293	17.7479
19.6601	15.8886
20.3456	17.7665
20.4864	18.1365
20.3875	17.825
19.6404	15.7576
20.586	18.4075
20.5039	18.1183
20.4263	17.88
20.4083	17.8166
20.0523	16.7793
20.0101	16.6422
20.0849	16.8029
19.7889	16.0152
20.3344	17.5052
19.9264	16.3711
20.54	18.1093
20.5732	18.2043
19.5226	15.3406
20.2432	17.207
19.8376	16.0987
19.9139	16.2626
20.3991	17.6154
19.5211	15.2666
20.4725	17.7563
20.0372	16.5251
19.5358	15.2492
20.5472	17.9624
20.3197	17.2546
20.2592	17.0199
20.5062	17.7191
19.9565	16.1748
20.2996	17.0865
18.6526	13.2626
19.868	15.924
20.2959	17.0463
19.7927	15.7262
20.2872	16.9988
19.2408	14.4293
20.3271	17.0758
20.1785	16.6332
19.4129	14.7413
20.9856	19.0008
20.2926	16.8946
20.7241	18.1514
20.4848	17.4198
19.7626	15.5106
20.8631	18.5574
19.9171	15.8474
19.7729	15.4894
20.1741	16.4921
20.0745	16.2009
20.0571	16.1445
20.4058	17.0663
19.6094	15.0367
20.3012	16.7632
20.6267	17.6735
20.2795	16.6859
20.2775	16.6741
20.5039	17.2774
19.8063	15.456
20.4152	17.0182
20.3777	16.8947
20.3241	16.7326
20.2003	16.3847
19.9436	15.7358
20.3037	16.624
20.0589	15.9932
20.5738	17.3442
20.2461	16.4209
19.9377	15.6174
20.3501	16.6588
20.5965	17.3178
20.1316	16.0436
20.3115	16.4857
20.1259	15.9834
20.2807	16.3717
20.1035	15.9039
20.2072	16.1492
20.5992	17.1867
20.6061	17.1949
20.7067	17.4752
20.3449	16.4786
20.6524	17.3092
21.1055	18.6315
20.4312	16.6653
20.347	16.4146
20.6537	17.2247
19.9194	15.3054
20.2298	16.0022
20.0778	15.6224
20.0241	15.4733
19.7816	14.8821
19.1841	13.6166
19.7489	14.7927
20.1829	15.8019
20.7719	17.3419
20.2334	15.913
20.4277	16.3842
20.6103	16.8357
20.5871	16.7495
20.6997	17.0453
20.7884	17.2898
19.9278	15.0979
19.4821	14.1312
20.1369	15.5702
19.6481	14.4601
20.8787	17.4982
21.4159	19.1352
20.7982	17.2485
19.5043	14.1387
20.5393	16.5049
19.9445	15.0356
20.5112	16.3868
20.3975	16.0801
20.6491	16.7042
20.4684	16.229
20.3063	15.7922
20.6849	16.7468
19.7818	14.5692
20.8356	17.0837
19.3725	13.6794
20.6015	16.4292
19.9063	14.7712
20.8835	17.1296
19.7321	14.3638
19.9625	14.8429
20.2635	15.4919
21.0406	17.4805
20.8322	16.9003
19.7327	14.2868
19.7569	14.2625
20.4223	15.7397
20.4808	15.8813
20.689	16.3888
21.567	18.867
20.4488	15.7757
20.8264	16.7186
21.1471	17.566
20.0632	14.8398
20.6183	16.1288
21.2264	17.7512
20.3792	15.5386
19.7322	14.1177
21.2221	17.7128
20.1402	14.9577
21.0745	17.2173
20.3297	15.3226
21.2954	17.7967
19.4624	13.4879
20.1767	14.9469
20.2534	15.1069
20.3659	15.3556
20.4909	15.64
20.6428	15.9822
21.3774	17.9462
20.604	15.8796
20.9981	16.8722
20.5777	15.811
21.1359	17.1398
19.9615	14.3229
21.3783	17.756
20.3274	15.0141
19.7079	13.7169
21.0115	16.5325
20.762	15.9066
21.3632	17.3256
20.7447	15.7042
20.7448	15.6763
21.0246	16.3004
20.4445	14.9007
21.8726	18.5455
21.6975	17.974
19.8187	13.5595
20.1233	14.1448
21.3386	16.9315
21.3471	16.9572
21.3425	16.851
21.0932	16.1844
21.4645	17.1207
21.6105	17.5044
20.7136	15.2598
21.1985	16.3943
21.2928	16.609
21.3894	16.7995
21.3019	16.5559
20.7135	15.155
21.3921	16.7665
21.3289	16.5988
20.4567	14.5477
21.432	16.6335
22.7027	20.4141
20.9713	15.3965
21.5845	16.8833
21.4021	16.36
20.7458	14.8176
20.1112	13.5474
21.2517	15.8729
21.0107	15.2971
20.9744	15.2067
20.8573	14.9449
20.1644	13.5438
20.8479	14.9049
20.4232	14.0167
20.6396	14.4466
20.352	13.8485
20.5561	14.2069
21.814	17.0371
21.9392	17.1911
20.5835	14.0811
20.8962	14.6863
21.0008	14.9032
22.2776	18.0347
20.5527	13.9771
21.3213	15.5579
21.6406	16.312
20.9752	14.79
21.4285	15.7623
20.2684	13.3951
20.848	14.4293
21.974	16.8214
20.7435	14.0008
21.2748	15.073
21.6417	15.792
20.4699	13.411
21.9573	16.5056
21.8379	16.2108
20.8402	14.0252
22.2784	17.1984
20.8589	13.9793
21.4107	15.079
21.596	15.4693
21.1839	14.5482
22.4473	17.4184
20.8089	13.6192
21.5534	15.0546
20.5411	13.0339
22.2181	16.3594
19.8868	11.9398
20.8966	13.4826
21.1381	13.8267
22.8315	17.467
22.8445	17.4567
22.9093	17.6034
21.011	13.4376
22.4199	16.1704
21.2455	13.6579
19.3137	10.6721
21.5284	14.0463
22.6604	16.0207
21.5079	13.6086
22.5637	15.4266
22.7726	15.6267
22.8149	15.618
22.2895	14.5115
23.9835	17.9494
21.4682	12.7377
22.3983	14.2383
21.9808	13.2994
22.3934	13.9582
22.8687	14.7662
22.8012	14.4404
23.232	14.615
23.178	14.5134
24.4809	17.256
23.9977	16.1273
22.2862	12.7263
23.4602	14.229
25.0247	16.7504
22.8994	12.8528
23.3101	13.3721
23.4855	13.62
23.2346	12.0536
24.5017	12.7839
24.6017	12.3769
24.8264	13.3717
25.3248	12.9008
25.529	12.2059
25.602	12.2356
25.6593	9.22173
25.6911	12.6318
25.8239	14.5977
25.9554	11.9012
26.0474	9.02857
26.0839	12.0952
26.1464	12.4127
26.2122	11.6582
26.247	13.5641
26.2692	13.1868
26.4639	15.5499
26.5068	15.6701
26.5678	13.7467
26.5718	12.7892
26.7502	14.907
26.8028	15.1512
26.8698	14.3192
26.8774	12.6753
26.8796	13.5718
26.9177	12.1859
26.941	9.17671
26.9578	13.036
27.0026	9.07507
27.0209	14.2641
27.0213	14.9416
27.0222	13.741
27.1432	12.3951
27.1565	12.7158
27.2181	13.4526
27.2252	12.6155
27.2452	14.7518
27.2453	12.9199
27.3598	13.8254
27.3832	12.8385
27.4119	9.11693
27.4185	14.8354
27.4225	8.53445
27.4247	13.5076
27.4808	14.3803
27.4955	8.97379
27.5085	14.8972
27.5089	14.8781
27.5596	12.4323
27.567	13.9229
27.638	15.4317
27.6668	12.3276
27.7039	14.9689
27.7193	14.865
27.7715	14.2542
27.8011	13.0702
27.8233	13.8768
27.8519	14.8043
27.8572	13.4179
27.9523	8.39509
27.9536	9.36142
27.9655	8.47846
27.9969	14.1041
28.0195	15.7859
28.0381	13.5317
28.053	12.1792
28.0734	13.9606
28.0791	15.3997
28.1032	13.0473
28.1294	11.3522
28.1365	12.0627
28.1621	14.4666
28.1633	14.3944
28.1642	12.3915
28.1664	13.3506
28.2218	12.0394
28.2423	14.416
28.2861	14.181
28.3112	14.7984
28.3554	13.8163
28.3589	14.6752
28.3833	15.0979
28.3944	15.8618
28.4202	14.5415
28.4235	12.5302
28.4273	14.0028
28.4624	15.7143
28.4799	15.3005
28.4979	15.0521
28.5226	14.5154
28.5395	12.9317
28.5547	14.358
28.5612	14.0385
28.5665	13.4785
28.5906	17.9069
28.6436	14.017
28.6517	13.9585
28.6658	13.6986
28.6677	13.3046
28.6766	14.1603
28.6834	12.0548
28.6845	13.6135
28.6961	13.3143
28.7428	14.5214
28.766	14.3069
28.7898	13.6735
28.7937	14.1645
28.8387	15.2781
28.8892	12.6253
28.8904	14.4995
28.8948	13.6937
28.9018	13.3611
28.9474	12.991
28.9519	12.6584
29.0046	13.5735
29.0059	10.3756
29.0104	14.3963
29.0193	17.5834
29.0247	15.5771
29.0775	14.0804
29.0847	12.7943
29.1001	13.6543
29.1136	17.7564
29.1488	13.7698
29.1676	13.0464
29.2036	13.3612
29.2054	15.8673
29.2443	13.9138
29.2659	14.1164
29.3065	14.1434
29.3279	13.2112
29.3692	12.6906
29.3707	13.0597
29.3721	14.2807
29.381	14.6716
29.3941	15.7408
29.4093	13.2636
29.4419	14.3122
29.4464	15.5617
29.4536	9.26547
29.4602	13.1917
29.4635	14.8116
29.474	15.0492
29.4825	9.76818
29.4925	14.9843
29.5107	14.4558
29.5118	13.922
29.5387	13.4056
29.5539	13.592
29.5555	14.443
29.5629	15.1424
29.575	13.3524
29.5947	15.5217
29.6309	12.9726
29.6363	15.9034
29.653	14.4037
29.6716	15.1374
29.6859	15.0028
29.6906	13.506
29.7066	14.6348
29.7175	14.6021
29.7183	12.9949
29.7316	14.2088
29.733	14.2506
29.738	15.2472
29.7578	17.3244
29.7681	13.536
29.7984	14.5802
29.8062	14.4162
29.8205	16.475
29.8249	15.1778
29.8392	15.5974
29.8447	15.1649
29.8826	16.002
29.8927	14.9146
29.906	15.495
29.9089	15.0129
29.9219	16.4112
29.9267	17.3316
29.9313	10.5674
29.9318	13.9876
29.9387	18.2475
29.9704	15.3684
29.9707	12.837
29.9763	13.7
29.9819	15.6763
29.987	15.082
29.9919	15.5306
30.0035	13.7715
30.0044	14.7041
30.0119	12.7074
30.0151	13.9714
30.0176	16.4151
30.0292	14.873
30.05	14.443
30.0824	14.6094
30.0944	15.4026
30.1003	16.0072
30.1327	14.3607
30.1378	14.1616
30.15	11.77
30.1548	14.167
30.1554	16.0206
30.1565	15.7965
30.1643	14.0964
30.1665	17.4827
30.1749	14.2166
30.1977	18.0656
30.206	18.462
30.2211	12.8046
30.2219	9.96291
30.2223	14.7349
30.2224	16.0054
30.2301	14.3566
30.2411	17.5625
30.2621	14.8414
30.2683	17.5727
30.2745	14.3434
30.2964	14.7815
30.2978	13.7535
30.3017	15.6349
30.3126	15.1329
30.3368	15.1312
30.3408	14.8902
30.3454	14.8643
30.3545	14.2808
30.359	14.3368
30.3605	11.4351
30.3709	9.73929
30.3822	14.2188
30.3827	15.5473
30.3856	16.3414
30.3941	15.1795
30.3979	15.2578
30.4041	13.2691
30.4096	14.2529
30.4349	14.6502
30.4355	16.249
30.4378	12.9415
30.4417	15.1111
30.4455	16.8471
30.4471	15.565
30.4476	14.5612
30.4477	16.2478
30.4552	15.7946
30.4576	11.4537
30.458	12.4267
30.4614	15.3809
30.4709	14.4698
30.5051	14.223
30.5099	14.6274
30.5343	16.4363
30.5427	15.1875
30.5637	14.2515
30.5654	15.9035
30.5785	14.6022
30.5836	14.4591
30.5875	17.1102
30.5981	14.2787
30.6003	14.5444
30.6014	15.4024
30.6031	14.5519
30.6321	16.1214
30.637	16.6163
30.6416	17.0208
30.6557	15.4881
30.6753	14.5499
30.6827	11.0859
30.6901	14.4479
30.691	16.1931
30.7014	16.2361
30.7228	16.7673
30.7251	16.3992
30.7324	14.9399
30.742	13.858
30.7478	14.7411
30.7786	15.1323
30.7934	15.7775
30.797	13.9204
30.8037	12.886
30.8211	18.0601
30.8213	14.8321
30.8226	14.4957
30.8372	14.5348
30.8386	13.4545
30.8457	15.6354
30.8496	17.4318
30.8576	16.6941
30.8605	13.6278
30.8618	14.4616
30.864	13.421
30.8653	16.1915
30.8852	15.2367
30.8912	16.5887
30.8914	14.2773
30.8952	11.4814
30.8979	16.6781
30.9	14.7356
30.9036	14.5255
30.93	16.3106
30.9456	15.6541
30.9499	10.9182
30.9515	15.1212
30.963	16.9385
30.9672	14.994
30.9684	16.862
30.9737	14.2622
30.9916	15.1209
30.992	14.69
30.996	17.3804
30.9991	16.1347
31.0011	13.0938
31.0042	14.4499
31.0278	13.5992
31.0379	17.2605
31.0386	13.2136
31.0399	14.3319
31.0428	14.4209
31.0543	15.7037
31.0586	15.158
31.0697	15.6541
31.0852	14.3442
31.0929	14.6106
31.0964	15.6972
31.1342	16.8268
31.1394	17.6386
31.159	16.2392
31.1706	13.6608
31.1776	14.8415
31.179	14.9741
31.1937	15.1729
31.1951	15.8393
31.1955	15.1131
31.1965	16.6752
31.213	17.9164
31.2138	15.6145
31.2158	17.4871
31.2395	16.6553
31.2409	15.3251
31.2415	17.324
31.2524	16.6261
31.2609	14.79
31.2622	15.1366
31.2691	17.054
31.2704	16.3253
31.2821	13.1909
31.2923	16.8592
31.296	15.4562
31.3123	16.5134
31.3125	13.9554
31.3225	14.7435
31.3225	14.2163
31.3281	17.0815
31.3392	15.6849
31.3414	15.6024
31.3553	16.5725
31.3648	13.8754
31.3691	16.8024
31.3792	14.0326
31.3963	15.8994
31.3996	16.8318
31.4002	15.974
31.4081	15.1083
31.4158	15.0935
31.4251	13.8809
31.4268	14.4537
31.4283	15.3424
31.4328	15.8521
31.4396	16.6414
31.4457	15.5437
31.4493	15.9219
31.4654	16.0942
31.4677	15.3569
31.4846	15.1091
31.4895	18.1041
31.4917	17.0831
31.4944	15.3992
31.4949	13.8416
31.4989	17.7455
31.4992	15.0758
31.5016	16.8949
31.5168	16.397
31.521	16.9418
31.5284	16.8414
31.5288	15.9398
31.5301	13.5052
31.5346	13.2226
31.5387	14.6416
31.5488	16.5559
31.549	11.2731
31.5545	14.9206
31.5559	17.8636
31.5615	15.1077
31.5832	16.1313
31.589	15.4446
31.5945	16.6272
31.5969	14.2283
31.6018	17.1668
31.6029	16.1862
31.6041	17.5311
31.6326	16.4739
31.6476	13.6493
31.6585	16.3557
31.665	15.1329
31.6902	14.6148
31.6928	14.43
31.6978	15.1281
31.7086	14.1374
31.7212	16.295
31.7231	15.3657
31.7334	14.806
31.7437	15.0018
31.7514	15.8898
31.7565	14.3138
31.7622	14.7546
31.7724	15.4134
31.7737	13.5106
31.7744	15.5316
31.7795	12.5107
31.8022	17.5281
31.807	15.2022
31.8094	15.7867
31.8279	16.4276
31.8342	16.2316
31.8455	15.0043
31.8536	14.2507
31.8602	17.3927
31.8631	15.8605
31.8636	17.5244
31.8778	14.7791
31.8908	17.3248
31.896	14.506
31.896	16.2056
31.9043	16.5719
31.9155	16.3298
31.919	16.475
31.9263	15.4936
31.9316	16.4729
31.9367	16.7531
31.9496	14.8437
31.9612	13.5009
31.9678	15.417
31.9801	17.2529
31.9865	15.3178
31.9874	12.3888
31.9948	16.8486
32.0019	15.5421
32.0072	17.0448
32.0124	12.9291
32.0182	17.6929
32.0231	16.1236
32.0282	15.1997
32.0425	15.4972
32.0434	14.5098
32.0699	17.9149
32.0773	15.9846
32.0784	17.3775
32.0846	15.54
32.0853	16.2481
32.0977	15.0927
32.0982	15.2822
32.1056	14.9052
32.1103	15.8848
32.1109	17.0333
32.1127	15.7733
32.1247	16.454
32.1327	16.0832
32.1452	14.9029
32.1527	17.4019
32.1547	15.123
32.1589	14.9314
32.1589	16.0335
32.1615	14.1217
32.163	15.6797
32.1803	17.099
32.1808	14.945
32.2103	14.282
32.2148	16.0843
32.22	15.2254
32.2239	15.6082
32.2322	14.4835
32.2407	12.4658
32.2472	15.1597
32.2569	15.9162
32.2648	15.2186
32.2678	13.7836
32.2781	14.1568
32.2889	16.5999
32.2947	17.4206
32.3163	17.7551
32.3252	15.3015
32.33	17.7628
32.3327	16.2008
32.3388	13.1757
32.3618	16.701
32.3669	14.305
32.3679	12.9031
32.3946	17.6391
32.4035	16.6235
32.4051	17.2844
32.4164	15.9165
32.4277	16.6856
32.4281	11.3745
32.4366	12.3764
32.4387	16.0103
32.4432	14.9301
32.445	15.0828
32.463	16.1181
32.4682	17.4131
32.4821	16.9136
32.4833	15.4162
32.4915	15.6219
32.4934	15.442
32.4968	15.4499
32.4971	16.3052
32.4997	15.6883
32.55	17.7406
32.5542	16.5126
32.5567	15.2986
32.5648	18.1009
32.5767	11.6926
32.5797	13.5073
32.5931	15.7771
32.5948	14.8673
32.5957	13.8327
32.6104	15.2906
32.6131	15.5082
32.6163	14.8502
32.6331	16.1145
32.6391	15.6487
32.6402	15.9637
32.6445	17.428
32.6518	17.5471
32.6629	16.1867
32.6647	16.5498
32.6665	16.298
32.6751	16.9297
32.693	16.8144
32.7129	16.4449
32.7191	16.0312
32.7511	15.4992
32.7514	16.2765
32.7701	15.9876
32.7775	16.8406
32.8033	17.1107
32.8054	17.0058
32.8155	16.7678
32.8324	16.2397
32.838	16.4472
32.8578	16.3186
32.8608	16.1626
32.8647	15.0691
32.8681	16.4412
32.8715	16.9267
32.876	16.9568
32.8799	18.0497
32.9092	16.5825
32.9144	14.8256
32.9231	15.6175
32.9318	17.0159
32.9405	16.8914
32.9437	14.3716
32.9738	15.2798
32.9883	14.7503
32.9965	15.1051
32.9989	17.5649
33.0029	14.065
33.0056	16.9766
33.0212	16.2984
33.0313	15.791
33.0349	15.7069
33.0505	18.0448
33.0639	17.1204
33.0846	17.2681
33.0999	15.4851
33.1105	15.5428
33.1228	12.1634
33.1307	16.7096
33.1333	16.9598
33.143	16.2646
33.1474	16.6326
33.1532	17.8523
33.1582	16.3918
33.171	18.0887
33.1785	17.5552
33.1881	15.4278
33.2461	13.9142
33.2519	15.243
33.2543	17.1361
33.2715	16.9123
33.2733	17.3478
33.2815	18.191
33.2849	16.4226
33.2866	16.0621
33.2949	17.4286
33.3026	15.8799
33.3241	18.1174
33.3303	16.5001
33.3321	17.4658
33.3491	17.2109
33.3622	16.4907
33.3639	15.9561
33.3658	16.1404
33.3945	16.7061
33.3987	15.8874
33.4311	16.8231
33.4329	16.0469
33.436	17.3006
33.4476	18.9033
33.4932	15.9355
33.5094	16.6317
33.5098	17.4917
33.5132	17.1309
[truncated: 70 more rows]

## Sheet: Supplementary Figure 1a
Supplementary Figure 1a
Type II CNB-A apo
Unfolding Force (pN)	Unfolding Extension (nm)	Refolding Force (pN)	Refolding Extension (nm)
21.7845	13.0768	12.7249	2.9491
19.0905	9.56898	11.2085	2.5582
18.3609	8.8296	13.2646	2.22109
21.7303	12.7937	11.8041	2.51465
20.1692	10.6417	14.2649	3.26142
19.191	9.5232	10.5502	1.94568
18.8758	9.11021	7.54386	2.09306
19.4744	9.69312	9.66848	2.38221
19.7315	9.94653	10.0297	2.26123
18.8595	9.02841	13.0299	3.28763
18.3879	8.49821	10.3585	2.20141
20.358	10.3672	14.7405	3.49751
20.1435	10.1104	9.16667	2.34158
19.4592	9.38387	11.9121	2.51057
19.6282	9.52774	11.8894	2.58469
21.3004	11.367	9.49412	2.24436
19.1086	8.95513	10.4822	2.38486
19.6902	9.51512	10.226	2.66759
20.2621	10.0864	8.14229	2.32126
19.8621	9.64473	15.2178	3.72784
19.7363	9.50258	12.7934	3.02902
20.0062	9.70231	8.33708	2.63969
22.2793	12.4236	8.8051	2.24701
19.5837	9.24543	13.2806	2.9421
20.2155	9.84077	14.3253	2.73073
19.9349	9.51432	12.5873	2.61335
19.9364	9.47565	12.8273	3.195
19.797	9.32097	13.7329	2.05342
19.6525	9.1833	11.313	2.62321
19.7415	9.26603	14.8423	2.65269
18.2052	7.92037	9.75099	2.22725
19.0727	8.61338	14.0758	2.6794
20.6292	10.1112	13.9112	2.46942
19.8364	9.29756	16.7283	2.29185
20.4818	9.92798	13.7123	2.62688
20.1468	9.55826	12.2961	2.28973
21.0201	10.467	12.2961	2.28973
18.408	8.01225	12.6464	2.11643
20.3927	9.70209	12.1039	1.98386
20.8236	10.1187	14.836	1.94493
20.9189	10.2115	14.215	1.87967
21.1844	10.4755	12.9738	2.21232
19.8692	9.13254	11.7862	1.8717
20.8206	10.0577	12.3939	2.21695
20.2335	9.44649	16.9696	2.986
20.8567	10.0615	14.574	2.45219
20.0476	9.24106	12.3308	2.05865
20.8766	10.0593	14.6473	2.57176
20.7015	9.86169	15.7175	2.70851
20.9846	10.1426	15.0012	2.86451
20.0522	9.18523	11.9307	1.91677
20.412	9.52462	14.0943	2.58123
21.5024	10.6732	15.4182	2.23308
20.1702	9.28586	13.3689	2.67459
20.4946	9.57425	11.4997	2.35566
18.4448	7.80725	13.6986	1.98504
20.5694	9.59603	13.6261	1.87632
21.337	10.3523	14.2763	2.77546
21.0615	10.0555	13.3127	1.56994
21.2001	10.157	13.0908	1.97012
20.9288	9.81059	14.9274	2.69342
20.7867	9.64487	11.0275	2.48229
20.4543	9.31886	10.9441	2.58288
19.6432	8.59458	15.9081	2.70804
18.731	7.86081	17.9665	4.15774
20.4698	9.31846	12.5168	3.33921
20.2814	9.11942	15.1968	2.68966
21.8902	10.7317	14.5057	3.52108
19.1077	8.11254	11.2359	2.24409
20.3789	9.18298	12.3956	2.32021
19.9733	8.81336	12.493	2.44312
19.8686	8.71789	9.64832	2.42727
20.9465	9.70103
20.346	9.13469
20.4565	9.23267
19.7548	8.60618
21.8912	10.6735
19.9766	8.77108
22.1896	10.9578
19.9931	8.76498
21.4913	10.1674
20.451	9.15096
19.9422	8.6909
21.266	9.90872
19.2538	8.12394
19.2561	8.11886
20.4772	9.13271
19.8462	8.58366
21.6202	10.2304
18.8516	7.79477
20.7763	9.3687
20.9078	9.48272
18.2223	7.31788
21.3163	9.86483
21.2252	9.7687
21.4463	9.97368
21.3213	9.84513
19.9904	8.6321
19.549	8.26422
20.8836	9.40563
20.6842	9.21161
21.0626	9.54931
20.8266	9.31981
21.5091	9.97417
19.8713	8.4856
20.9967	9.46147
21.9553	10.4183
21.2952	9.73657
21.2512	9.68491
20.714	9.18368
21.1137	9.53238
19.1763	7.90067
21.335	9.72032
22.1332	10.5363
21.3281	9.69696
20.6641	9.0782
21.7233	10.0732
21.9608	10.3112
18.1775	7.15999
21.0774	9.43288
19.6481	8.20382
21.3235	9.64497
20.5335	8.92008
21.6305	9.93451
21.2659	9.57596
20.0189	8.46771
20.2504	8.65663
21.8513	10.0983
22.2765	10.5382
22.2752	10.5306
19.4043	7.94775
21.0621	9.29896
21.3075	9.50693
20.4322	8.72009
21.0661	9.26983
19.9582	8.3176
21.4175	9.56513
22.9307	11.1407
20.9492	9.11701
22.201	10.3118
20.4204	8.6651
19.8946	8.23911
20.6416	8.83859
19.9031	8.23511
20.5104	8.69877
21.4692	9.53669
20.8903	9.0128
22.5015	10.5592
20.0267	8.29883
21.9062	9.92871
21.2352	9.2893
20.9352	9.0231
20.2288	8.43614
21.1608	9.21571
19.554	7.91888
21.2824	9.3211
21.666	9.67027
20.4957	8.63696
21.4232	9.39644
21.4306	9.39949
20.2855	8.42091
21.1353	9.12193
18.339	7.03349
21.4619	9.41112
20.0581	8.2358
21.9657	9.87739
21.4702	9.40737
20.6048	8.66276
22.0051	9.906
20.5578	8.61576
21.7191	9.62117
22.0715	9.9543
20.0017	8.15663
19.5545	7.82371
21.8087	9.67505
21.8049	9.67024
21.7029	9.56917
21.7633	9.6198
22.1428	9.97525
22.1704	10.0002
22.5659	10.3969
22.374	10.192
21.6577	9.48809
21.7937	9.59966
21.3104	9.15943
21.4142	9.23925
22.4192	10.1814
21.8631	9.63805
21.9416	9.69805
21.6066	9.38589
20.4543	8.41316
19.3789	7.62132
21.7085	9.46562
21.4886	9.2604
21.0893	8.91293
21.0071	8.84334
20.8186	8.68523
19.1858	7.46108
20.9022	8.73514
21.3553	9.10722
21.1393	8.89369
21.2293	8.96864
21.8858	9.54458
22.3602	9.99405
22.2877	9.91671
21.8428	9.49799
20.6671	8.49063
22.3493	9.95768
21.3142	9.01299
21.554	9.21328
21.7122	9.35447
21.2818	8.96853
22.425	9.98428
20.7726	8.53618
22.2335	9.79652
21.515	9.1444
22.2803	9.8368
22.1555	9.71872
21.3694	9.01309
20.1416	8.04067
21.893	9.46393
21.5609	9.16037
21.0137	8.69203
21.4022	9.01327
21.9815	9.51971
20.9932	8.66631
22.0605	9.57861
21.9149	9.43719
21.8455	9.37504
19.966	7.8756
21.1047	8.74472
21.8123	9.33856
22.0684	9.55099
21.6108	9.14385
20.5986	8.31004
21.7975	9.28373
21.6023	9.10814
21.4731	8.99615
22.6698	10.0809
18.2857	6.74101
21.033	8.62481
21.4837	8.99366
21.6318	9.1166
21.008	8.60184
20.6233	8.29926
20.9764	8.57038
22.8284	10.1935
23.3693	10.7303
21.1266	8.64939
21.7261	9.14541
21.7723	9.18262
20.5913	8.23244
21.4289	8.88764
21.8376	9.23421
21.611	9.03287
19.6849	7.5601
19.4541	7.39678
21.902	9.24501
21.8213	9.16259
20.2945	7.96713
21.4964	8.8885
22.498	9.76194
21.6935	9.03562
20.9431	8.43154
22.5716	9.80801
21.977	9.2691
20.7214	8.25222
22.2269	9.47713
21.1156	8.54784
22.9508	10.1532
21.2115	8.62127
21.3735	8.74911
22.5952	9.80869
21.7815	9.07965
21.7731	9.0725
21.7399	9.04326
22.2756	9.50704
20.81	8.29628
21.1723	8.57264
22.1013	9.33321
22.4529	9.6381
22.1512	9.36839
21.8817	9.12198
22.1242	9.32262
21.0354	8.42278
22.8473	9.94895
22.2932	9.44149
20.6822	8.1428
20.1197	7.7419
21.8152	9.02422
22.257	9.39979
22.3514	9.47555
22.1633	9.30453
21.7072	8.91783
21.9006	9.07222
22.1654	9.29681
21.2974	8.58245
22.0552	9.20331
21.7961	8.97356
22.137	9.255
21.5141	8.7355
19.4837	7.28211
19.9355	7.57136
21.6194	8.80659
22.7249	9.75932
19.9764	7.59764
20.4733	7.93739
22.0155	9.12577
20.5487	7.98274
22.0952	9.17964
20.108	7.66889
20.727	8.10031
22.4677	9.49274
21.6146	8.77482
22.354	9.39328
22.8772	9.85973
20.7277	8.09108
21.5373	8.69887
22.3557	9.37408
21.4516	8.62112
22.2178	9.24742
22.1235	9.16574
22.8299	9.79317
21.8595	8.94249
21.3738	8.55027
22.8441	9.78598
21.1122	8.33864
20.4832	7.87654
20.8227	8.11348
21.892	8.9355
20.3913	7.8087
22.5158	9.46131
21.4463	8.55287
21.7776	8.80628
20.084	7.56698
22.7483	9.61119
22.1341	9.08203
21.4561	8.53884
20.4052	7.7753
21.9807	8.94405
22.5923	9.45959
21.2745	8.38161
23.0067	9.81813
21.6938	8.69701
20.8014	8.02775
22.8627	9.66238
22.2013	9.09182
23.0893	9.86917
22.8318	9.63532
21.786	8.75256
19.84	7.35604
21.0969	8.20945
20.6267	7.86432
19.5653	7.1679
22.2567	9.09683
21.7632	8.69776
20.8669	8.02477
23.1534	9.8607
22.4015	9.18617
23.2155	9.89932
21.7072	8.62187
21.9763	8.83281
21.4991	8.45915
21.6669	8.58237
22.8745	9.57908
20.4439	7.69772
21.7155	8.61203
23.2893	9.9364
22.8171	9.51163
21.579	8.49265
23.0277	9.67859
22.1092	8.89117
24.2582	10.8566
21.9647	8.77171
19.9446	7.3388
21.2153	8.19936
22.2363	8.98088
22.1186	8.87457
22.2174	8.94564
21.2196	8.17914
20.4791	7.66454
22.1421	8.85622
22.1902	8.88436
21.9937	8.72521
22.394	9.04363
22.084	8.79435
22.4254	9.06521
18.3355	6.34795
23.0259	9.57013
22.4321	9.06419
21.8376	8.59053
21.3473	8.22304
23.4895	9.97497
21.8198	8.56981
22.4823	9.09109
17.9511	6.13579
21.94	8.64197
21.1553	8.06218
22.8711	9.38917
23.5143	9.95276
22.2546	8.87026
23.2247	9.67997
19.3043	6.85633
21.6338	8.38709
20.3629	7.50548
22.8443	9.34491
21.2269	8.08791
21.5427	8.30955
18.9951	6.66935
19.3251	6.85686
23.0582	9.50519
21.3503	8.15992
22.218	8.80699
22.0107	8.64448
23.6967	10.069
22.8785	9.3413
22.8113	9.2805
22.0447	8.6617
22.8727	9.32138
22.534	9.03905
19.3213	6.83205
22.5368	9.03381
22.2297	8.78599
18.1775	6.19768
21.9001	8.52739
22.7764	9.22129
22.3583	8.88091
22.7009	9.15059
22.2926	8.82139
22.0617	8.63635
23.1564	9.51795
23.6378	9.94049
22.4704	8.93751
22.8914	9.28126
22.5313	8.98786
22.1462	8.68429
23.1974	9.53991
21.2912	8.0533
22.7311	9.13935
20.3132	7.39724
21.7654	8.38669
21.8846	8.47184
23.5299	9.81785
22.8886	9.25836
21.7257	8.35022
19.7308	7.03128
22.3431	8.81452
23.5892	9.8638
22.6789	9.08109
22.9669	9.31284
22.7597	9.14171
23.3839	9.66846
22.7478	9.12296
20.1676	7.28184
22.4255	8.85759
21.3384	8.0539
23.3864	9.65197
21.4025	8.09018
19.6156	6.94153
22.013	8.52733
21.6726	8.27212
22.0959	8.5779
21.7326	8.30792
20.6254	7.54757
22.61	8.97403
22.0774	8.55762
22.7678	9.0933
22.1126	8.57755
22.7203	9.0506
22.532	8.8899
21.4651	8.08917
21.2719	7.95083
21.7376	8.27379
22.3763	8.74663
23.1664	9.38581
23.7577	9.88299
21.8122	8.31036
21.3633	7.98054
22.7669	9.02136
22.1031	8.50906
22.3692	8.70681
22.0486	8.46697
22.0855	8.48529
21.8982	8.34505
15.2191	4.74287
22.3126	8.64206
22.2912	8.62596
21.1015	7.77979
23.3173	9.44202
17.8808	5.92739
22.502	8.77516
21.8049	8.25754
23.4275	9.52652
22.6551	8.88621
20.6801	7.49212
21.3536	7.93241
20.8932	7.6243
21.8547	8.27902
22.7706	8.96621
22.3524	8.63857
21.1961	7.81806
22.4924	8.73793
23.2636	9.35525
21.4783	7.99914
22.255	8.55191
21.5079	8.0177
22.6003	8.80934
21.9184	8.29808
22.2975	8.57734
19.6007	6.81388
22.3736	8.62815
22.6874	8.8675
22.8193	8.96845
22.8369	8.97872
21.339	7.88233
19.6835	6.85262
23.1554	9.2244
21.9086	8.26902
20.9621	7.62527
22.7078	8.8637
22.9598	9.05967
22.2377	8.50054
23.73	9.66921
23.1589	9.1849
22.9964	9.05372
23.5883	9.5441
23.7112	9.64442
21.896	8.2123
23.2787	9.24141
23.8491	9.71691
21.4876	7.90506
22.6331	8.71545
21.8255	8.12713
21.8133	8.11863
23.3167	9.24757
21.4319	7.8552
22.1826	8.36653
23.3502	9.2639
21.8765	8.1483
21.1804	7.68005
21.3354	7.77827
21.7513	8.05642
21.7633	8.05902
20.6314	7.32246
22.6089	8.66157
22.1767	8.34207
22.605	8.65524
22.8658	8.84446
22.5833	8.62666
21.7684	8.04222
21.1004	7.59552
22.6901	8.69163
22.4892	8.53908
22.642	8.65001
23.1621	9.0475
22.4441	8.49411
22.9687	8.88856
23.1919	9.06275
22.8005	8.75659
20.4924	7.19978
22.042	8.199
21.3407	7.72204
23.0924	8.96797
23.637	9.40644
21.6589	7.92802
22.914	8.82541
25.6328	11.2778
20.2865	7.06256
23.5459	9.31813
23.4886	9.26207
23.2803	9.08923
22.7968	8.71209
23.0497	8.90254
20.783	7.33956
23.8483	9.53942
22.5812	8.53861
24.012	9.6611
23.3646	9.12204
22.8826	8.7364
20.8063	7.32338
19.0393	6.3276
23.3258	9.06081
24.0203	9.62301
23.0509	8.83332
19.4205	6.51181
20.501	7.11642
21.2044	7.54171
22.7788	8.61447
24.4051	9.93592
24.193	9.73987
23.288	8.99522
23.5331	9.17477
22.6457	8.49572
21.2277	7.5385
23.9903	9.54804
23.9723	9.52602
23.3373	9.01019
22.5832	8.43815
17.8558	5.70593
22.9611	8.70417
18.4593	5.98885
23.5479	9.15326
23.6527	9.2333
21.5215	7.69952
16.5309	5.10886
24.1722	9.66005
22.7504	8.5351
19.2071	6.35658
22.8565	8.60271
21.2022	7.47887
23.321	8.93128
22.3211	8.20055
22.706	8.46863
23.7302	9.2473
21.3044	7.5253
22.4845	8.30061
21.961	7.94199
23.3158	8.90653
23.4168	8.98193
23.9101	9.37034
22.2319	8.11595
21.7167	7.77447
21.6415	7.72528
20.5669	7.06717
23.5629	9.07966
21.0211	7.33043
22.2261	8.09967
22.8122	8.5076
20.0118	6.73359
23.2094	8.78581
23.7541	9.20012
22.568	8.31363
21.0217	7.30891
22.9629	8.58553
21.5678	7.63014
22.8997	8.52556
19.6384	6.50396
21.9944	7.88873
22.0298	7.91293
24.6645	9.9138
22.3091	8.0944
22.9135	8.51509
22.5105	8.21717
22.2355	8.02296
22.1769	7.97801
23.2581	8.7271
17.889	5.61913
23.7229	9.07578
22.9121	8.46706
22.8074	8.38459
22.0704	7.87924
22.5588	8.20336
22.7587	8.33987
23.4044	8.80119
22.8007	8.35212
22.9865	8.4819
22.8089	8.35775
24.1528	9.36448
23.9514	9.19701
23.6328	8.92485
22.8978	8.38317
24.754	9.8198
23.3161	8.67073
19.9811	6.59527
21.627	7.53365
27.0082	12.0319
25.2487	10.2371
24.3481	9.45195
19.0249	6.09568
24.742	9.77593
23.2533	8.60044
24.1648	9.29022
22.8756	8.32571
22.2982	7.93451
23.4397	8.70308
23.462	8.71595
24.0461	9.14835
22.495	8.03076
21.5157	7.4077
23.823	8.95603
21.5701	7.4284
21.5699	7.41811
23.8798	8.96782
23.5982	8.75573
21.4481	7.33478
23.3079	8.54004
22.4975	7.98341
23.6658	8.78932
23.7683	8.8614
23.4864	8.64847
21.6501	7.42952
22.5676	8.0059
21.1423	7.12922
23.1408	8.38671
20.5744	6.80687
23.0905	8.34112
21.1751	7.13389
23.608	8.70281
21.2421	7.17159
23.1338	8.35552
23.0447	8.28233
22.0127	7.61202
22.4401	7.87692
25.254	9.96938
22.1124	7.65028
22.8676	8.13495
24.2044	9.0872
19.1426	6.02777
22.9424	8.17496
21.8918	7.50535
22.3149	7.76312
23.3987	8.46828
22.5282	7.88432
22.2851	7.72166
17.1631	5.12607
24.6405	9.36448
22.8389	8.05936
23.0316	8.16316
21.7409	7.34589
22.7245	7.94249
20.9186	6.87351
20.381	6.58752
23.6383	8.56075
18.4096	5.62997
21.217	7.02744
23.6847	8.57062
24.8222	9.41549
23.2017	8.22448
20.7168	6.73706
20.8861	6.82125
24.5733	9.18771
24.2642	8.94351
20.3166	6.50786
24.6688	9.24079
21.9304	7.38585
24.9876	9.4803
23.7899	8.57224
23.2467	8.19872
22.509	7.71836
23.1174	8.10346
22.3293	7.60626
21.0886	6.89287
22.9728	8.00045
23.9423	8.656
23.9289	8.64863
20.8323	6.7448
24.1565	8.80802
22.4557	7.66566
22.6925	7.80876
24.9054	9.35937
23.3212	8.20267
24.0383	8.68613
23.569	8.35103
21.8364	7.26774
22.9498	7.93902
15.6799	4.46547
22.7168	7.78741
24.2737	8.82194
22.9343	7.91192
24.0702	8.66806
20.7621	6.65504
24.1942	8.74661
21.4044	6.99653
23.6447	8.32893
23.7638	8.40841
23.2594	8.07185
23.8532	8.45727
23.509	8.21551
22.6612	7.67594
24.2648	8.72815
18.8264	5.68217
22.8929	7.8062
22.9348	7.82553
22.878	7.78201
22.7204	7.68208
24.858	9.12554
23.9569	8.47327
24.5349	8.87899
24.9926	9.21601
23.2701	8.00469
22.3847	7.4341
24.8798	9.07189
21.0071	6.66746
24.7832	8.98362
21.0646	6.68361
23.2194	7.91149
24.7404	8.93843
21.7042	7.01938
21.1551	6.72718
22.6562	7.55932
24.9607	9.07064
23.065	7.77969
23.5106	8.05963
24.6258	8.80424
25.024	9.09237
23.1157	7.78885
19.4878	5.87875
20.8134	6.50447
23.1247	7.78214
24.2464	8.50711
23.6481	8.10861
19.712	5.9715
21.8515	7.03273
24.2192	8.46804
24.063	8.35035
23.3339	7.88161
25.0028	9.00144
25.6767	9.5103
24.5697	8.67783
22.9679	7.63402
25.9032	9.64704
25.2264	9.11475
22.7179	7.469
20.815	6.43447
22.7121	7.4128
23.2258	7.71027
21.5161	6.75311
20.7681	6.35651
24.6901	8.60689
24.3404	8.36889
24.4	8.38223
25.5123	9.15658
21.9213	6.9052
24.2208	8.24126
21.4466	6.65448
24.1645	8.18081
23.9436	8.02948
22.8016	7.34393
21.0474	6.41909
23.5183	7.74983
24.8247	8.57506
20.9187	6.3397
24.7311	8.49121
23.3448	7.60845
23.668	7.79176
24.0035	7.99491
24.2616	8.13601
25.4666	8.93866
19.9377	5.85537
23.9456	7.93173
23.8856	7.88425
24.2457	8.10548
23.7141	7.76654
24.3611	8.16345
21.3199	6.45956
23.9133	7.85517
24.5775	8.24897
23.9875	7.87315
21.8183	6.64546
24.9621	8.40576
24.3654	8.02733
22.3139	6.87388
25.6341	8.85312
24.845	8.32441
20.0745	5.79999
25.3309	8.6019
24.0242	7.76979
23.9092	7.68009
20.5921	5.9919
24.2366	7.86099
25.8704	8.91338
22.5097	6.8934
24.2654	7.84974
18.2713	5.02317
21.0576	6.17582
23.4371	7.3552
25.3574	8.49547
22.069	6.63189
25.2746	8.42577
23.2266	7.19044
25.1303	8.25845
23.251	7.15578
20.7114	5.9339
21.7973	6.41728
23.9116	7.45026
25.9659	8.6863
21.1546	6.0746
25.347	8.26627
21.8719	6.36774
26.0252	8.65581
23.4491	7.12058
26.2407	8.76118
24.6046	7.74345
20.9852	5.94781
22.0813	6.42318
25.3988	8.18911
24.3224	7.54562
23.7033	7.20391
21.5281	6.15232
24.6266	7.68582
21.4958	6.11081
22.3476	6.49423
25.0027	7.8594
22.9915	6.7757

## Sheet: Supplementary Figure 5c
Supplementary Figure 5c
Intermediate liganded state A-bound B-apo			Intermediate liganded state A-apo B-bound
Force (pN)	Extension (nm)		Force (pN)	B-bound Extension (nm)
18.6033	20.2136		12.0607	27.6413
13.7039	20.7314		14.004	29.6878
17.4416	20.5965		11.8575	22.7019
16.0591	19.2923		11.3805	24.8452
13.0082	19.6326		9.35782	22.8863
12.908	21.4445		12.4294	29.2652
19.3415	19.5414		12.6369	31.4597
15.4385	20.0372		13.5159	29.3754
16.3982	21.0349		12.0785	28.7704
12.5101	20.4924		12.6473	28.2214
14.8152	19.6856		12.321	27.0493
17.8987	19.8052		11.4621	27.8385
16.8028	19.8766		13.04	26.5755
14.4202	22.0551		10.2749	24.0215
15.1966	19.9839		12.6972	32.6353
17.0444	20.655		13.9286	27.2909
14.9064	19.4123		13.4193	30.2934
17.9365	20.4938		12.3802	28.5777
12.6527	20.2469		10.9265	25.8807
16.7116	20.0217		14.6989	25.2156
15.4062	21.1927		11.3235	27.199
13.9662	21.0133		12.8223	30.8426
12.9205	19.8415		12.3225	32.619
15.5511	18.2366		13.2391	27.5069
17.4524	20.3366		12.8672	28.1976
16.782	18.8875		13.6363	26.7564
16.271	21.8859		12.4516	29.2089
15.8458	21.4129		9.85735	23.1936
13.3977	18.0471		12.3601	25.8608
14.9923	19.8774		12.1029	21.5272
16.3822	19.359		12.1624	25.3353
16.7361	19.4176		13.101	26.8849
17.1652	21.4618		13.7134	27.6298
17.7522	22.0277		12.9684	28.875
15.501	20.5076		12.9403	31.9638
13.9321	19.6661		10.1905	25.5219
13.2405	23.4076		12.0874	22.031
13.5312	20.6863		11.2354	23.0414
13.2194	20.8886		11.847	21.4897
12.3587	21.6287		12.5621	27.1576
18.9615	20.3339		12.6414	25.4745
15.0844	19.8948		12.8705	27.6588
15.7279	19.9984		12.3652	26.3888
15.8707	22.0433		12.6889	28.2227
17.9686	19.7124		13.4585	21.1508
13.6672	21.6538		11.2224	27.1346
15.0879	20.9257		10.591	22.7208
17.2669	21.7111		11.8721	25.8398
19.4894	20.3411		11.8721	25.8398
13.332	19.7116		10.9511	27.0129
18.693	20.9982		10.0649	28.2791
16.4053	20.9693		12.1435	27.0979
18.4067	18.3581		13.5007	26.2517
15.5012	21.6623		11.7174	23.0029
13.5819	20.8271		13.4595	27.8499
14.3382	22.547		12.0994	28.5462
12.3669	21.1919		14.1294	26.005
18.722	19.3995		13.2749	28.4301
18.7788	18.8661		11.6385	27.7094
17.4197	17.7038		12.5247	26.584
17.4197	17.7038		12.0457	22.1893
14.9899	20.379		12.3392	24.3994
15.547	19.2947		11.943	23.9745
13.5836	19.0901		11.8845	27.9114
17.0218	19.6981		13.1424	27.8006
16.0972	19.8469		13.8217	30.7852
13.011	20.8848		12.4146	27.7233
16.2863	21.5192		10.337	22.0059
13.7203	19.446		12.2284	24.6073
20.0176	21.0242		11.5891	24.0729
14.8335	20.3883		13.2968	25.2329
14.1003	21.3776		12.9922	26.6168
14.19	19.5131		11.8492	23.4403
12.9321	22.07		12.4379	27.3617
16.0506	21.3652		13.1587	27.3152
16.7493	20.0153		12.4484	26.7544
19.7014	19.5461		12.8228	26.2592
16.8015	19.7152		12.4076	27.3535
15.8392	21.278		10.9559	22.2348
17.7251	19.3466		10.5397	22.9545
15.8603	20.2581		12.8894	26.5671
14.5	20.8301		13.504	28.0619
13.9606	21.1425		12.9867	29.2895
17.9877	18.6036		13.1598	28.0214
16.7084	19.5992		13.2308	29.8824
14.268	18.5184		13.2027	27.4734
13.0081	17.7949		15.2346	26.6593
14.891	20.1748		12.6398	22.8742
17.4961	20.2376		12.422	24.2089
16.9948	17.0767		12.3895	21.7613
15.2333	20.1456		11.9852	25.6258
16.2802	19.1706		12.3139	27.8087
19.2446	18.8649		14.5429	29.302
15.3916	20.1202		11.5939	24.1961
17.1493	21.1252		12.034	23.2213
16.6378	18.6233		12.2596	28.2966
15.4207	20.1613		13.3029	28.4057
18.1486	21.3763		12.2987	30.1642
19.3354	22.1628		12.7081	25.7613
17.9074	20.0501		12.701	22.6921
12.4989	21.2805		13.2646	28.4954
13.3824	20.9853		13.6682	27.0573
16.3539	19.7813		14.2994	26.5052
14.4387	18.1192		10.441	23.4474
12.8134	21.2904		13.3875	23.6194
13.8215	21.6757		12.9313	26.5106
16.3312	20.0701		12.4812	25.8969
16.5824	19.6353		12.8635	25.8082
14.5048	23.3737		13.6163	28.9563
16.0706	19.3569		13.1199	27.7683
16.9071	20.3791		12.9978	28.455
18.5839	21.3622		11.9551	27.1713
14.2862	20.0313		12.8719	28.148
17.3023	21.4614		12.3756	28.6278
12.6268	22.5524		13.251	27.8967
18.2515	19.627		12.6047	22.9861
18.2515	19.627		13.093	30.4902
12.3224	19.6097		13.955	31.5204
17.5447	18.9639		12.0932	25.167
14.5944	20.4693		13.4937	27.4806
13.9335	20.747		11.4636	28.4026
13.484	20.8874		11.2012	24.3673
15.5287	20.3256		13.5224	29.0048
15.8815	20.3123		12.4663	27.4035
13.0192	22.3458		13.3277	24.1737
15.2444	19.8997		13.7939	26.0197
17.123	19.2378		11.0956	23.4161
13.7101	19.1399		13.7101	27.5869
17.426	19.1095		13.24	21.4794
19.7375	20.115		12.6274	28.519
16.6988	21.6698		13.001	27.7022
18.807	21.7972		12.5429	26.0734
13.9427	18.8163		13.5086	28.226
16.4994	21.5022		12.9529	29.308
17.6715	18.0969		12.716	26.367
12.9378	21.9277		12.9556	26.2803
12.5264	19.9186		13.9141	29.7639
18.5048	20.1997		11.4363	23.2184
16.182	18.7203		12.7699	29.2732
14.8878	20.904		11.7083	24.6799
18.2288	19.2043		13.4199	24.3238
16.853	21.0179		12.3131	29.4797
12.8102	21.339		12.106	27.7227
15.5749	19.776		13.1512	29.1986
13.5961	21.4946		13.4034	28.0637
15.1363	20.1033		12.4263	27.9734
13.8565	19.6185		12.9525	28.9848
14.1302	23.7154		11.2354	27.2115
17.0832	19.0461		11.3085	22.5654
12.521	20.7859		10.9834	24.2265
11.5641	23.609		12.6287	24.4035
15.1044	19.5438		11.3146	27.2971
13.4507	21.1337		13.4098	27.5215
16.2923	19.6324		11.6743	24.8284
12.6642	22.5578		13.1473	27.0009
17.3889	19.7505		12.0973	26.9248
18.3339	21.1846		12.1891	28.0049
17.0688	20.0407		12.9316	28.8319
17.9615	18.2273		9.83838	25.8591
15.5648	19.3256		13.0318	28.6158
15.7196	20.9944		13.2126	27.0895
17.3239	21.2806		12.481	20.5967
16.5989	19.7906		14.5173	28.2956
14.3964	22.0223		13.2	27.4669
15.7493	18.3775		11.7598	21.8123
16.5225	20.725		13.573	27.5604
15.9423	19.3366		14.1968	28.666
12.58	20.829		11.7304	26.4358
15.9698	19.0824		12.8309	26.1264
18.6004	19.3692		11.0983	28.528
17.6403	19.7125		12.3547	26.1805
17.6403	19.7125		13.6823	26.5476
13.5304	19.9976		12.5647	28.0067
14.2147	20.5434		13.4245	25.8122
12.8014	21.3306		12.5706	28.2704
15.9611	20.8445		12.3952	22.2363
15.0619	19.8874		13.0828	27.0294
19.6258	17.8181		13.4277	27.6567
16.4385	20.4236		10.5608	23.1768
14.3682	20.9412		12.1796	24.8128
16.5573	20.1188		11.4008	22.9526
14.7226	21.846		11.9211	27.7878
15.8391	18.9079		13.9667	30.0772
15.549	20.7113		13.5907	26.3552
11.9358	20.5211		12.3243	28.4211
13.0748	21.3304		12.1028	27.9374
16.7579	19.6228		12.4369	29.6774
19.6259	19.8841		12.3898	30.9614
17.7792	19.6255		11.3016	27.0339
17.4597	17.4128		13.2096	27.4093
16.5781	19.6414		10.8954	26.7287
14.0027	21.2309		14.3417	27.1024
12.1363	20.9366		13.4009	25.2402
11.4285	18.3733		10.0918	24.6905
14.13	21.6633		11.212	23.3505
11.565	20.8696		8.35806	25.2786
17.8462	20.2686		9.99957	26.5189
12.3238	23.9625		7.93252	22.635
17.3273	18.2719		10.7175	23.0499
17.6276	21.1498		9.76091	25.4521
16.5781	22.1645		10.8986	24.3591
14.8536	21.6703		9.67127	24.221
14.3436	19.8256		11.4538	24.7002
17.4611	21.6274		8.79993	20.6314
13.68	20.0375		9.94502	21.0454
17.284	19.6812		8.94624	22.869
14.8217	19.2854		7.93121	21.6001
12.5114	21.3638		9.39443	25.1575
14.3753	21.0265		11.1788	23.6324
15.4063	19.6107		10.1194	22.5104
12.4904	19.5309		6.69444	23.5311
13.5019	20.4542		9.01851	24.0574
14.208	20.3705		10.3816	22.3192
17.5256	20.076		9.2383	26.9209
13.218	21.8463		9.83294	24.3252
18.3412	20.7766		10.8473	22.1138
16.3404	19.4436		9.55264	24.1995
16.9226	20.2201		9.86184	24.3388
19.202	19.4177		10.4284	24.6926
15.182	20.488		8.79387	23.3379
13.5001	20.0476		8.15382	26.8047
16.8652	19.8031		9.93111	21.8482
17.645	19.9791		10.596	29.411
15.8905	19.6938		10.354	24.4194
17.8433	19.3858		11.2146	25.6888
17.1008	22.2312		8.86395	24.9196
15.5954	19.1672		10.0397	21.7451
14.915	19.9405		9.53903	22.6865
16.6572	19.3372		7.8355	29.1769
18.2891	20.2063		8.73408	24.8409
12.8324	20.124		8.75828	27.3115
17.3168	19.4036		9.6944	25.1172
17.3105	20.0746		8.29589	22.799
16.9547	23.9388		10.169	20.9934
16.8231	19.8179		9.64016	24.599
16.583	21.2123		9.35642	22.7057
15.9593	20.1069		9.57591	23.5637
13.1701	19.482		8.1979	24.9681
12.2383	23.0107		9.72644	20.8409
16.2228	22.8732		9.72644	20.8409
17.6211	19.6098		8.46329	23.7767
15.1895	20.8826		9.67584	24.6887
16.9277	20.9683		10.3551	25.8088
16.0324	19.7078		8.41043	22.1595
16.2619	19.2361		9.17874	27.1562
15.8106	20.5147		10.3996	21.3459
17.3625	20.2711		7.90575	21.6249
14.2592	20.7232		10.2308	24.6465
16.2779	19.9897		10.7227	24.2798
18.2092	20.0361		8.39163	23.0528
17.6008	20.3899		10.4987	25.5711
15.7053	21.1628		11.3097	29.6853
16.7739	19.0023		10.4227	24.1099
17.2628	20.2261		10.0734	23.8038
12.1233	22.065		9.71834	29.2198
13.9651	19.9338		11.2435	24.7227
16.8098	20.1585		8.46524	22.5907
18.8985	19.8471		7.00107	25.5209
16.5453	20.6177		10.3555	23.0398
15.9663	20.8254		9.63923	29.9027
18.6681	19.6871		9.8928	26.937
16.9238	20.7787		7.99167	21.4186
15.8648	19.0144		7.97854	22.6878
13.2426	19.8276		10.7152	29.488
14.1648	20.7717		9.64443	24.4554
15.2544	19.3694		10.4223	24.1342
19.278	19.4262		9.96078	25.5952
14.6733	18.4334		10.1317	24.9165
13.519	22.0353		11.7778	29.781
13.2785	22.2927		8.80776	26.0308
16.6548	21.06		6.51857	19.9475
16.4343	21.5215		10.4856	23.5652
19.4768	19.6263		7.09151	20.4392
16.5579	19.5297		10.9813	24.328
18.2722	20.8034		10.3156	21.307
15.2131	20.9283		10.7495	23.0925
17.1907	18.8335		9.86719	26.1448
13.6692	20.14		6.46362	21.9949
17.3227	21.0918		10.504	29.1196
16.2036	21.5152		10.0919	24.7591
17.8224	18.5694		8.98321	24.0979
14.2366	18.8023		11.3973	24.9632
15.633	19.2964		10.7556	28.6196
17.3388	21.2373		11.3201	30.4493
15.4389	21.9558		9.827	26.9023
10.343	28.6698		9.74784	24.3622
9.06444	28.7112		9.27062	23.2009
9.95037	28.3492		9.19876	26.6139
10.7322	30.7969		10.1755	24.6438
8.51632	29.0626		8.3613	21.4005
9.18147	28.1734		10.676	21.0207
9.47543	34.1162		9.55011	28.3927
6.64646	25.3141		10.4558	25.9345
11.6309	28.1217		10.0637	24.4804
10.5845	33.4695		7.04178	19.2184
12.1401	32.7883		7.46562	22.8589
12.0511	31.3789		10.7749	22.7131
10.8605	31.481		10.9971	25.7395
10.2941	32.0269		8.34035	25.064
10.2573	31.1415		9.33892	19.496
10.6692	29.8065		9.23825	25.883
10.8586	28.5278		10.146	23.0317
11.1125	28.9226		10.6082	23.0492
8.55898	26.9757		8.41166	26.8456
10.0202	27.8308		10.5271	23.4285
9.03341	31.808		9.46876	22.9063
11.001	27.8942		10.8092	24.4947
8.06669	26.2477		10.1151	21.9071
8.16182	25.0909		9.45584	24.5187
11.7012	30.6322		10.8184	25.6018
6.45712	29.4404		7.20607	19.9642
11.1893	29.6794		10.3969	22.6466
10.6545	32.3616		9.26978	28.187
11.1884	29.616		7.39011	19.6514
10.4379	29.3593		8.4563	25.99
9.07182	29.4922		6.75471	19.7166
8.62062	26.3475		10.3744	22.9122
10.0158	27.2171		9.1654	24.5687
8.21346	27.8969		9.77784	23.8837
9.35498	27.1273		9.08259	23.5418
9.51585	24.9734		11.0439	22.3318
9.93452	28.7137		10.3598	23.2168
9.2617	33.4181		11.0003	23.2458
12.0808	30.5856		9.11672	25.3014
11.6369	28.9049		9.33191	24.6917
10.5449	30.8457		9.19006	24.025
10.0286	28.3856		8.68399	22.7351
8.51693	29.7872		10.2492	23.903
11.5243	30.7937		9.11481	20.2153
8.75106	32.4165		10.771	25.1834
9.14351	26.9313		10.1953	23.9607
9.97088	29.3386		10.5533	23.2925
10.9294	29.7188		9.59778	23.4222
10.6633	29.3815		7.41227	22.4515
11.7267	30.884		9.77404	30.6449
9.31412	29.33		10.0895	23.3288
9.34954	25.4263		10.5628	25.8319
8.17543	28.3928		8.72355	19.3163
10.2382	28.7356		10.2612	21.6572
11.2629	29.9102		9.46333	25.4039
9.99104	26.8242		10.9878	23.0925
9.43706	27.8852		9.04859	21.4453
11.2428	30.2178		9.50524	25.0552
9.15743	26.8363		10.4789	25.9052
9.15743	26.8363		11.0022	27.2173
10.1361	25.4755		9.93086	24.3029
11.055	33.0612		10.2436	24.0164
9.89494	30.6058		9.35446	27.1909
9.43217	27.9623		8.37778	22.877
11.2979	31.059		9.77809	21.3889
8.70472	24.3491		9.654	25.1484
11.263	32.1624		8.78963	22.3844
10.0137	31.0814		7.1823	21.2454
6.71236	25.38		7.30451	23.5216
11.7134	31.7156		9.73459	23.4069
11.342	33.6612		8.5239	29.6991
12.1499	30.5589		9.01535	24.3929
9.65721	27.737		10.3215	23.1951
10.2173	28.7745		8.94588	22.6071
10.274	28.796		11.7569	24.5314
10.8239	32.7616		9.87735	23.0658
8.22925	26.6069		8.5203	27.976
9.47355	25.67		9.06348	26.3232
10.0932	28.5986		11.6156	25.1245
9.24232	28.0377		9.29684	21.7087
9.74114	21.9864		8.50889	22.3589
7.27948	26.9258		9.12263	22.9689
9.29097	29.2144		9.95342	30.8554
9.39358	26.667		10.4178	24.238
10.5613	26.8796		11.254	24.6541
11.4467	30.7678		10.4823	23.001
10.607	29.8391		9.89288	23.8975
10.7957	29.7733		8.84383	22.7916
9.56747	28.3218		9.83159	26.7974
10.3431	29.8488		8.76422	23.2668
10.0581	29.8956		10.7415	22.4191
9.23577	29.2802		10.3596	24.4724
12.1456	32.0061		10.475	23.2842
11.3221	28.6879		9.12918	27.7085
11.898	29.8792		10.2402	25.6662
8.51456	32.8753
10.828	31.5631
11.0802	29.5663
11.8184	34.5807
10.8609	29.7126
11.0335	31.6582
12.0594	29.4284
7.75958	24.0479
9.94733	31.586
10.847	29.1743
7.7137	23.8757
7.84422	27.1576
10.1725	25.8906
11.7371	29.7711
10.1914	28.7121
10.0668	28.5167
11.88	29.5101
8.93717	24.4212
11.534	29.7402
6.78943	23.413
10.3283	32.0182
10.4899	33.3893
10.0023	28.1386
10.0023	28.1386
10.5712	29.6946
6.64696	23.5166
10.986	29.7488
9.85654	27.3552
9.97952	26.6596
7.89384	25.7342
10.2601	28.8314
10.537	31.9559
11.016	29.0564
9.13704	26.3659
8.90758	26.3
9.10354	27.5696
10.5482	29.1865
11.1158	29.5208
12.2006	31.7496
11.6232	29.7611
8.51562	26.8778
8.88125	26.5183
10.6735	27.811
9.95301	28.3182
12.2928	31.7444
9.45568	29.5383
9.61012	29.4008
11.4785	30.2005
8.98372	30.3383
12.833	28.6469
8.90824	27.1566
10.4295	28.5614
10.0644	30.6752
11.0421	32.8697
10.3391	26.5211
9.55182	32.7472
11.5896	29.9178
10.8216	31.1532
8.23436	28.8138
11.0372	31.1406
9.8699	28.7952
8.85794	26.9654
8.99053	29.0768
10.3606	27.9057
10.3443	29.8282
10.7418	31.3494
11.3873	30.2933
5.92797	19.6904
10.5471	31.4305
11.7336	29.8095
10.5721	30.3848
9.38392	29.6155
8.80982	25.2425
11.7249	31.7295
10.3326	27.3464
8.56345	19.291
12.5345	34.2035
9.49228	25.5321
7.75843	22.4326
7.75843	22.4326
11.4434	29.861
10.7636	29.2508
9.52084	28.6098
8.26731	29.2268
8.27536	26.2408
10.3736	28.3569
10.766	28.5201
10.9131	29.2151
7.53212	24.941
9.16734	25.507
9.47083	33.0136
12.6349	28.1508
8.55236	25.496
9.28858	31.1706
10.2058	29.1217
9.43287	27.7912
11.9791	30.9491
10.2139	28.3815
10.6578	29.4439
10.7921	27.3288
7.78328	26.7352
8.79591	27.3959
8.90609	27.3735
8.98443	28.6081
10.2744	30.4622
10.4382	28.568
10.1469	32.6916
9.05183	29.6533
8.30641	27.3674
6.37805	23.0591
11.0359	29.1797
9.79359	32.0386
10.2412	30.2782
10.3254	28.4089
9.76425	30.3311
11.4889	30.3173
8.71254	27.3825
10.2605	27.7871
10.528	28.4972
8.28129	26.5346
9.05304	29.3376
9.27192	30.2206
11.7328	31.3702
11.2802	29.7789
11.272	32.4464
9.75735	27.4162
8.10263	25.8667
11.1853	28.6049
10.0151	30.3425
10.9838	30.1866
11.5599	30.167
12.4662	28.7793
8.74157	27.8163
9.54983	25.309
10.2249	30.3967
9.84423	31.0762
10.3322	26.9006
11.3679	29.5731
9.50798	29.6135
9.91028	27.3437
9.54051	31.1569
9.00548	28.0494
9.60657	29.1117
8.651	27.8122
10.0302	30.3645
10.12	29.9191
10.0524	29.0054
4.18239	16.4883
11.2243	30.4727
9.54651	27.9537
8.46476	25.1022
10.6021	27.8276
11.3465	28.0123
9.75903	28.4128
7.65733	24.9554
10.0367	28.1417
11.6363	30.6699
10.8856	30.0109
9.58489	27.5449
11.1268	30.4904
8.30241	32.011
8.97109	28.454
11.8191	31.2811
9.91851	30.7746
8.73692	27.0589
10.9753	29.7876
10.4172	29.7345
9.69586	30.6467
11.0541	29.9007
11.9578	30.9456
10.991	30.5621
8.90765	28.3889
7.00027	24.2334
9.37428	24.4315
9.16291	29.9444
8.09693	23.7574
10.7206	28.0693
8.89826	30.2584
10.9736	29.1081
10.1967	30.8532
9.84735	27.9878
9.71501	28.9078
9.75113	26.4323
11.6814	30.3703
11.3335	30.6558
9.47687	28.8371
10.6959	28.1964
9.32914	29.1214
10.9888	30.5763
11.093	31.7623
8.83997	28.128
8.95759	27.2639
11.0498	30.7665
11.3839	31.2139
8.37866	27.2856
